# Supplementary material for: tRNAscan-SE 2.0: improved detection and functional classification of transfer RNA genes
Source: Nucleic Acids Res. 2021 Aug 20;49(16):9077–96. doi: 10.1093/nar/gkab688 (PMC8450103; doi:10.1093/nar/gkab688)
Supplement: gkab688_Supplemental_Files [file gkab688_supplemental_files.zip]

Archive with 11 entries (11 files):
- FileS1_Archaea_tRNA_compare_diff.tar.gz
- FileS2_Bacteria_tRNA_compare_diff.tar.gz
- FileS3_Euk_tRNA_compare_diff.tar.gz
- FileS4_Virtual_genomes_tRNA_hits.tar.gz
- FileS5_MissingtRNA_anticodonCAU.xlsx
- FileS6_Isotype_inconsistency_percentage.xlsx
- FileS7_RefSeq_vertebrate_mitochondrial_genomes.xlsx
- FileS8_Mt-tRNA_tRNAscan-SE-2_RefSeq_comparison.txt.gz
- FileS9_Mt-tRNA_RefSeq_compare_diff.tar.gz
- SupplementaryData.pdf
- tRNAscan-SE_supplementary_file_legends.pdf
