# Supplementary material for: tRNAscan-SE 2.0: improved detection and functional classification of transfer RNA genes
Source: Nucleic Acids Res. 2021 Aug 20;49(16):9077–96. doi: 10.1093/nar/gkab688 (PMC8450103; doi:10.1093/nar/gkab688)
Supplement: gkab688_Supplemental_Files [file gkab688_supplemental_files.zip › FileS5_MissingtRNA_anticodonCAU.xlsx]

## Sheet: eukaryotes
genome	assembly	missing	note
Encephalitozoon cuniculi GB-M1	GCA_000091225.1	iMet	predicted as Met-CAT
Encephalitozoon hellem ATCC 50504	GCA_000277815.3	iMet	predicted as Met-CAT
Encephalitozoon intestinalis ATCC 50506	GCA_000146465.1	iMet	predicted as Met-CAT
Encephalitozoon romaleae SJ-2008	GCA_000280035.2	iMet	predicted as Met-CAT
Sporisorium reilianum SRZ2	GCA_000230245.1	iMet	predicted as Met-CAT
Ustilago maydis 521	GCA_000328475.2	iMet	predicted as Met-CAT

## Sheet: archaea
genome	assembly	missing	note
Caldivirga maquilingensis IC-167	GCA_000018305.1	Ile2	predicted as Met-CAT
Candidatus Korarchaeum cryptofilum OPF8	GCA_000019605.1	Ile2	presence of Ile3-TAT
Methanosarcina mazei Tuc01	GCA_000341715.1	Ile2	possible genome sequencing/assembly problem
Nanoarchaeum equitans Kin4-M	GCA_000008085.1	Ile2	presence of Ile3-TAT

## Sheet: bacteria
genome	sequencing/assembly	missing	note
Acidovorax sp. JS42	GCA_000015545.1	Ile2	possible group I intron in Ile2
Acidovorax avenae subsp. avenae ATCC 19860	GCA_000176855.2	Ile2	possible group I intron in Ile2
Acidovorax citrulli AAC00-1	GCA_000015325.1	Ile2	possible group I intron in Ile2
Acinetobacter baumannii PKAB07	GCA_000576535.1	Met	possible genome sequencing/assembly problem
Alicycliphilus denitrificans BC	GCA_000179015.2	Ile2	possible group I intron in Ile2
Alteromonas macleodii str. Ionian Sea U8	GCA_000439555.1	fMet	possible genome sequencing/assembly problem
Arthrospira sp. PCC 8005	GCA_000973065.1	Ile2	predicted as Met-CAT
Arthrospira platensis NIES-39	GCA_000210375.1	Ile2	predicted as Met-CAT
Azoarcus sp. BH72	GCA_000061505.1	Ile2	possible group I intron in Ile2
Bdellovibrio bacteriovorus 109J	GCA_000691605.1	Ile2	predicted as Met-CAT
Bdellovibrio bacteriovorus str. Tiberius	GCA_000317895.1	Ile2	predicted as Met-CAT
Bdellovibrio bacteriovorus W	GCA_000525675.1	Ile2	predicted as Met-CAT
Bdellovibrio exovorus JSS	GCA_000348725.1	Ile2	predicted as Met-CAT
Bifidobacterium adolescentis 22L	GCA_000737885.1	Ile2	presence of Ile3-TAT
Bifidobacterium adolescentis ATCC 15703	GCA_000010425.1	Ile2	presence of Ile3-TAT
Bifidobacterium adolescentis BBMN23	GCA_000817995.1	Ile2	presence of Ile3-TAT
Brucella suis ZW043	GCA_000755105.1	Met	possible genome sequencing/assembly problem
Brucella suis ZW046	GCA_000755085.1	Met	possible genome sequencing/assembly problem
Burkholderia sp. CCGE1001	GCA_000176935.2	Ile2	possible group I intron in Ile2
Burkholderia sp. CCGE1003	GCA_000148685.1	Ile2	possible group I intron in Ile2
Burkholderia fungorum ATCC BAA-463	GCA_000961515.1	Ile2	possible group I intron in Ile2
Burkholderia oklahomensis EO147	GCA_000755985.1	Ile2	possible group I intron in Ile2
Burkholderia phenoliruptrix BR3459a	GCA_000300095.1	Ile2	possible group I intron in Ile2
Burkholderia pseudomallei NAU35A-3	GCA_000764575.1	Ile2	possible group I intron in Ile2
Burkholderia pseudomallei TSV 48	GCA_000770495.1	Ile2	possible group I intron in Ile2
Burkholderia thailandensis MSMB121	GCA_000385525.1	Ile2	possible group I intron in Ile2
Candidatus Accumulibacter phosphatis clade IIA str. UW-1	GCA_000024165.1	Ile2	possible group I intron in Ile2
Candidatus Desulforudis audaxviator MP104C	GCA_000018425.1	Ile2	possible group I intron in Ile2
Candidatus Hodgkinia cicadicola TETUND1	GCA_000831405.1	Met	possible genome sequencing/assembly problem
Candidatus Hodgkinia cicadicola TETUND2	GCA_000831425.1	Ile2	possible genome sequencing/assembly problem
Candidatus Midichloria mitochondrii IricVA	GCA_000219355.1	Ile2	predicted as Met-CAT
Candidatus Mycoplasma haemolamae str. Purdue	GCA_000281235.1	Ile2	presence of Ile3-TAT
Candidatus Phytoplasma solani 231/09	GCA_000970395.1	fMet,Met,Ile2	possible genome sequencing/assembly problem
Candidatus Profftella armatura DC	GCA_000441555.1	Ile2	possible group I intron in Ile2
Candidatus Symbiobacter mobilis CR	GCA_000477435.1	Ile2	possible group I intron in Ile2
Candidatus Tremblaya phenacola PAVE	GCA_000412755.1	Ile2	possible genome sequencing/assembly problem
Candidatus Tremblaya princeps PCIT	GCA_000219195.1	Met,Ile2	possible genome sequencing/assembly problem
Candidatus Tremblaya princeps PCVAL	GCA_000220965.1	Met,Ile2	possible genome sequencing/assembly problem
Clostridium cf. saccharolyticum K10	GCA_000210535.1	Ile2	possible genome sequencing/assembly problem
Comamonadaceae bacterium B1	GCA_000828915.1	Ile2	possible group I intron in Ile2
Coprococcus sp. ART55/1	GCA_000210595.1	fMet,Ile2	possible genome sequencing/assembly problem
Coprococcus catus GD/7	GCA_000210555.1	Met	possible genome sequencing/assembly problem
Cylindrospermum stagnale PCC 7417	GCA_000317535.1	fMet	possible group I intron in fMet
Dehalobacter sp. CF	GCA_000305815.1	Met	predicted as Ile2-CAT
Dehalobacter sp. DCA	GCA_000305775.1	Met	predicted as Ile2-CAT
Dehalobacter restrictus DSM 9455 PER-K23	GCA_000512895.1	Met	predicted as Ile2-CAT
Deinococcus proteolyticus MRP	GCA_000190555.1	Ile2	gene split at genome boundaries
Desulfosporosinus acidiphilus SJ4	GCA_000255115.3	Met	predicted as Ile2-CAT
Desulfitobacterium dehalogenans ATCC 51507	GCA_000243155.3	Met	predicted as Ile2-CAT
Desulfitobacterium dichloroeliminans LMG P-21439	GCA_000243135.3	Met	predicted as Ile2-CAT
Desulfitobacterium hafniense DCB-2	GCA_000021925.1	Met	predicted as Ile2-CAT
Desulfitobacterium hafniense Y51	GCA_000010045.1	Met	predicted as Ile2-CAT
Desulfitobacterium metallireducens DSM 15288 853-15A	GCA_000231405.3	Met	predicted as Ile2-CAT
Desulfosporosinus orientis DSM 765	GCA_000235605.1	Met	predicted as Ile2-CAT
Ehrlichia ruminantium str. Gardel	GCA_000050405.1	Ile2	predicted as Met-CAT
Enterococcus sp. 7L76	GCA_000210115.1	fMet,Met	possible genome sequencing/assembly problem
Enterobacter cloacae subsp. cloacae NCTC 9394	GCA_000210775.1	Ile2	possible genome sequencing/assembly problem
Enterococcus faecium Aus0004	GCA_000250945.1	fMet,Met	possible genome sequencing/assembly problem
Enterococcus faecium NRRL B-2354	GCA_000336405.1	Met	possible genome sequencing/assembly problem
Eubacterium rectale DSM 17629	GCA_000209935.1	Met,Ile2	possible genome sequencing/assembly problem
Eubacterium rectale M104/1	GCA_000209955.1	Met	possible genome sequencing/assembly problem
Eubacterium siraeum V10Sc8a	GCA_000210635.1	Ile2	possible genome sequencing/assembly problem
Fervidobacterium nodosum Rt17-B1	GCA_000017545.1	Ile2	predicted as Met-CAT
Gloeobacter kilaueensis JS1	GCA_000484535.1	fMet	possible group I intron in fMet
Gloeobacter violaceus PCC 7421	GCA_000011385.1	fMet	possible group I intron in fMet
Isosphaera pallida ATCC 43644	GCA_000186345.1	Ile2	possible group I intron in Ile2
Laribacter hongkongensis HLHK9	GCA_000021025.1	Ile2	possible group I intron in Ile2
Leptospirillum ferriphilum YSK	GCA_000695975.1	Met	possible genome sequencing/assembly problem
Mycoplasma haemocanis str. Illinois	GCA_000238995.1	Ile2	presence of Ile3-TAT
Mycoplasma haemofelis str. Langford 1	GCA_000200735.1	Ile2	presence of Ile3-TAT
Mycoplasma haemofelis Ohio2	GCA_000186985.3	Ile2	presence of Ile3-TAT
Mycoplasma meleagridis B2096 8B	GCA_000965765.1	fMet,Met,Ile2	possible genome sequencing/assembly problem
Mycoplasma mobile 163K	GCA_000008365.1	Ile2	presence of Ile3-TAT
Mycoplasma ovis str. Michigan	GCA_000508245.1	Ile2	presence of Ile3-TAT
Mycoplasma parvum str. Indiana	GCA_000477415.1	Ile2	presence of Ile3-TAT
Mycoplasma suis str. Illinois	GCA_000179035.2	Ile2	presence of Ile3-TAT
Mycoplasma suis KI3806	GCA_000203215.1	Ile2	presence of Ile3-TAT
Mycobacterium tuberculosis 0B049XDR	GCA_000736035.1	fMet	possible genome sequencing/assembly problem
Mycoplasma wenyonii str. Massachusetts	GCA_000277795.1	Ile2	presence of Ile3-TAT
Myxococcus fulvus HW-1	GCA_000219105.1	Met	predicted as Ile2-CAT
Neorickettsia helminthoeca str. Oregon	GCA_000632985.1	Ile2	presence of Ile3-TAT
Neorickettsia risticii str. Illinois	GCA_000022525.1	Ile2	presence of Ile3-TAT
Neorickettsia sennetsu str. Miyayama	GCA_000013165.1	Ile2	presence of Ile3-TAT
Nostoc sp. PCC 7524	GCA_000316645.1	fMet	possible group I intron in fMet
Peptoclostridium difficile BI9	GCA_000270485.1	fMet	possible genome sequencing/assembly problem
Polynucleobacter necessarius subsp. asymbioticus QLW-P1DMWA-1	GCA_000016345.1	Ile2	possible group I intron in Ile2
Pseudomonas aeruginosa VRFPA04	GCA_000473745.3	Ile2	possible genome sequencing/assembly problem
Pseudothermotoga elfii DSM 9442 NBRC 107921	GCA_000504085.1	Ile2	predicted as Met-CAT
Pseudothermotoga hypogea DSM 11164 NBRC 106472	GCA_000504105.1	Ile2	predicted as Met-CAT
Pseudothermotoga lettingae TMO	GCA_000017865.1	Ile2	predicted as Met-CAT
Rhodoferax ferrireducens T118 DSM 15236	GCA_000013605.1	Ile2	possible group I intron in Ile2
Rickettsia akari str. Hartford	GCA_000018205.1	Ile2	predicted as Met-CAT
Rickettsia australis str. Cutlack	GCA_000284155.1	Ile2	predicted as Met-CAT
Rickettsia massiliae str. AZT80	GCA_000283855.1	Ile2	predicted as Met-CAT
Rickettsia montanensis str. OSU 85-930	GCA_000284175.1	Ile2	predicted as Met-CAT
Roseburia intestinalis M50/1	GCA_000209995.1	Ile2	possible genome sequencing/assembly problem
Ruminococcus sp. SR1/5	GCA_000209835.1	Ile2	possible genome sequencing/assembly problem
Ruminococcus torques L2-14	GCA_000210035.1	Met	possible genome sequencing/assembly problem
Salmonella enterica subsp. enterica serovar Enteritidis str. EC20110222	GCA_000624275.1	Ile2	possible genome sequencing/assembly problem
Salmonella enterica subsp. enterica serovar Enteritidis str. EC20120213	GCA_000624455.1	Ile2	possible genome sequencing/assembly problem
Salmonella enterica subsp. enterica serovar Enteritidis str. EC20120677	GCA_000625755.1	Ile2	possible genome sequencing/assembly problem
Salmonella enterica subsp. enterica serovar Enteritidis str. EC20121004	GCA_000624695.1	Ile2	possible genome sequencing/assembly problem
Salmonella enterica subsp. enterica serovar Enteritidis str. SA20085285	GCA_000625655.1	Met	possible genome sequencing/assembly problem
Salmonella enterica subsp. enterica serovar Enteritidis str. SA20100239	GCA_000625735.1	Met	possible genome sequencing/assembly problem
Salmonella enterica subsp. enterica serovar Enteritidis str. SA20100349	GCA_000968795.1	Ile2	possible genome sequencing/assembly problem
Singulisphaera acidiphila DSM 18658	GCA_000242455.3	Ile2	possible group I intron in Ile2
Spirosoma linguale DSM 74	GCA_000024525.1	fMet	possible group I intron in fMet
Staphylococcus aureus 71A_S11	GCA_000934185.1	Met,Ile2	possible genome sequencing/assembly problem
Staphylococcus aureus 93b_S9	GCA_000934925.1	Met,Ile2	possible genome sequencing/assembly problem
Staphylococcus pasteuri SP1	GCA_000494875.1	Met,Ile2	possible genome sequencing/assembly problem
Stigmatella aurantiaca DW4/3-1	GCA_000165485.1	Met	predicted as Ile2-CAT
Streptococcus oligofermentans AS 1.3089	GCA_000385925.1	Met,Ile2	possible genome sequencing/assembly problem
Streptococcus pyogenes M1 GAS SF370	GCA_000006785.2	Met,Ile2	possible genome sequencing/assembly problem
Streptococcus suis GZ1	GCA_000018185.1	Met,Ile2	possible genome sequencing/assembly problem
Synechocystis sp. PCC 6803	GCA_000009725.1	fMet	possible group I intron in fMet
Synechocystis sp. PCC 6803	GCA_000340785.1	fMet	possible group I intron in fMet
Synechocystis sp. PCC 6803 substr. GT-I	GCA_000284135.1	fMet	possible group I intron in fMet
Synechocystis sp. PCC 6803 GT-S	GCA_000270265.1	fMet	possible group I intron in fMet
Synechocystis sp. PCC 6803 substr. PCC-N	GCA_000284215.1	fMet	possible group I intron in fMet
Synechocystis sp. PCC 6803 substr. PCC-P	GCA_000284455.1	fMet	possible group I intron in fMet
Thermotoga sp. 2812B	GCA_000789335.1	Ile2	predicted as Met-CAT
Thermotoga sp. Cell2	GCA_000789375.1	Ile2	predicted as Met-CAT
Thermotoga sp. RQ2	GCA_000019625.1	Ile2	predicted as Met-CAT
Thermotoga sp. RQ7	GCA_000832145.1	Ile2	predicted as Met-CAT
Thermosipho africanus TCF52B	GCA_000021285.1	Ile2	predicted as Met-CAT
Thermotoga caldifontis AZM44c09	GCA_000828655.1	Ile2	predicted as Met-CAT
Thermotoga maritima MSB8	GCA_000008545.1	Ile2	predicted as Met-CAT
Thermotoga maritima MSB8	GCA_000230655.3	Ile2	predicted as Met-CAT
Thermotoga maritima MSB8	GCA_000390265.1	Ile2	predicted as Met-CAT
Thermotoga maritima MSB8	GCA_000978555.1	Ile2	predicted as Met-CAT
Thermotoga maritima Tma100	GCA_000978575.1	Ile2	predicted as Met-CAT
Thermotoga maritima Tma200	GCA_000978535.1	Ile2	predicted as Met-CAT
Thermosipho melanesiensis BI429	GCA_000016905.1	Ile2	predicted as Met-CAT
Thermotoga naphthophila RKU-10	GCA_000025105.1	Ile2	predicted as Met-CAT
Thermotoga neapolitana DSM 4359	GCA_000018945.1	Ile2	predicted as Met-CAT
Thermotoga petrophila RKU-1	GCA_000016785.1	Ile2	predicted as Met-CAT
Thermotoga profunda AZM34c06	GCA_000828675.1	Ile2	predicted as Met-CAT
Trichodesmium erythraeum IMS101	GCA_000014265.1	fMet	possible group I intron in fMet
Ureaplasma diversum ATCC 49782	GCA_000941095.1	fMet,Met,Ile2	possible genome sequencing/assembly problem
beta proteobacterium CB	GCA_000342265.1	Ile2	possible group I intron in Ile2
butyrate-producing bacterium SM4/1	GCA_000210675.1	fMet,Met,Ile2	possible genome sequencing/assembly problem
candidate division WWE3 bacterium RAAC2_WWE3_1	GCA_000503835.1	Ile2	presence of Ile3-TAT
endosymbiont of Acanthamoeba sp. UWC8	GCA_000730245.1	Ile2	predicted as Met-CAT
