# Supplementary material for: tRNAscan-SE 2.0: improved detection and functional classification of transfer RNA genes
Source: Nucleic Acids Res. 2021 Aug 20;49(16):9077–96. doi: 10.1093/nar/gkab688 (PMC8450103; doi:10.1093/nar/gkab688)
Supplement: gkab688_Supplemental_Files [file gkab688_supplemental_files.zip › FileS6_Isotype_inconsistency_percentage.xlsx]

## Sheet: Archaea
ac/isotype	Ala	Gly	Pro	Thr	Val	Ser	Arg	Leu	Phe	Asn	Lys	Asp	Glu	His	Gln	Tyr	Ile	Ile2	Met	iMet	Cys	Trp	SeC	total
Ala	0	0	0	0	0	0	0	0	0	0	0	0	0.1427	0	0	0	0	0	0	0	0	0	0	0.1427
Gly	0	0	0	0	1.4577	0	0	0	0	0	0	0	0	0	0	0	0	0	0	0	0	0	0	1.4577
Pro	0	0	0	0	0.33	0	0	0	0	0	0	0	0	0	0	0	0	0	0	0	0	0	0	0.33
Thr	0.6098	0	0	0	0	0	0	0	0	0.1524	0	0	0	0	0	0	0	0	0	0	0	0	0	0.7622
Val	0	0	2.8232	0	0	0	0	0	0	0	0	0	0	0	0	0	0.1486	0.1486	0	0	0	0	0	3.1204
Ser	0	0	0	0	0.2301	0	0	0	0	0	0.1151	0.1151	0.1151	0.2301	0.5754	0.1151	0	0	0	0	0	0	0	1.496
Arg	0	0.8729	0	0	0	0.097	0	0	0	0	1.9399	1.9399	0	5.1406	0	0	0	0	0	0	0	0.097	0	10.0873
Leu	0	0.271	0	0	0.271	0.1807	0	0	0	0	0.4517	0.542	0.0903	0	0	0	0.0903	0	0	0.0903	0	0	0	1.9874
Phe	0	0	0	0	0	0.4	0	0	0	0	0	0	0	0	0	0.4	0	0	0	0	0	0	0	0.8
Asn	0	0	0	0	0	0	0.4032	0	0	0	0	0	0	0	0	0	0	0	0	0	0	0	0	0.4032
Lys	0	0	0	0	0	0	0	0	0	0	0	0	0	0	0	0	0	0	0	0	0	0	0	0
Asp	0	0	0	0	0	0	0	0	0	0	0	0	0	0	0	0	0	0	0	0	0	0	0	0
Glu	0	0	0	0	0	0	0	0	0	0	0	1.3158	0	0.4386	0	0	0	0	0	0	0	0	0	1.7544
His	0	0	0	0	0	0	0	0	0.9217	0	0	0	0	0	0	0	0	0	0	0	0	0	0	0.9217
Gln	0	0	1.1792	0	0	0	0	0	0.2358	0	0	0	0	0	0	0	0	0	0	0	0	0	0	1.4151
Tyr	0	0	0	0	0	0	0	0	0	0	0	0	0	0	0	0	0	0	0	0	0	0	0	0
Ile	0	0	0	0	0	0	0	0	0	0	0	0	0	0	0	0	0	2.8226	0	0	0	0	0	2.8226
Ile2	0	0	0	0	0	0	0	0	0	0	0.4673	0	0	0	0	0	5.6075	0	0	0	0	0	0	6.0748
Met	0	0.8969	0	0	0	0	0.8969	0	2.2422	0	0	0	0	0	0	0	2.6906	0	0	0	0.4484	0	0	7.1749
iMet	0	0	0	0	0	0	0	0	0	0	0	0	0	0	0	0	0	0	0	0	0	0	0	0
Cys	0	0	0	0.303	0	0	0.6061	0	0	0	0	0	0	2.1212	0	0	0	0	0	0	0	0	0	3.0303
Trp	0	0	0.9132	0	0	0	0.4566	0	0	0	6.8493	0	0	0	0	0	0.9132	10.5023	0	0	0.4566	0	0	20.0913
SeC	0	0	0	0	0	0	0	0	0	0	0	0	0	0	0	0	0	0	0	0	0	0	0	0
total	0.6098	2.0408	4.9157	0.303	2.2889	0.6777	2.3628	0	3.3997	0.1524	9.8232	3.9127	0.3481	7.9306	0.5754	0.5151	9.4502	13.4735	0	0.0903	0.9051	0.097	0

## Sheet: Bacteria
ac/isotype	Ala	Gly	Pro	Thr	Val	Ser	Arg	Leu	Phe	Asn	Lys	Asp	Glu	His	Gln	Tyr	Ile	Ile2	Met	fMet	Cys	Trp	SeC	total
Ala	0	0.0502	0.3014	0.0753	0.3265	0.0188	0.0439	0.0063	0.0377	0	0.1381	0	0	0.0126	0	0	0	0.0063	0.0126	0	0.0565	0	0	1.0861
Gly	0.0456	0	0.0114	0.057	0.8894	0.0114	0.1311	0.0513	0.0171	0.0057	0.0798	0	0.0114	0.0285	0.0114	0	0.0057	0	0.0114	0	0.1083	0.0171	0	1.4937
Pro	0	0.0187	0	0.0654	0	0.0093	0.7198	0.0093	0.0374	0.0093	0	0	0	0.0654	0.0093	0	0.0561	0.0187	0.0093	0	0.028	0	0	1.0564
Thr	0.3767	0.5614	0.0074	0	2.083	0.0443	0.1477	0.0739	0.2955	0.0222	1.204	0	0.0074	0	0.0074	0	0.1403	0.0295	0.3029	0	0.1182	0.0222	0	5.4439
Val	1.1172	0.0334	0.0401	0.0268	0	0.0134	0.3479	0	0.0334	0	0.0268	0	0.0067	0	0.0067	0	0.7626	0.0134	0.0268	0.0201	0.0067	0	0	2.4819
Ser	0.0058	0.029	0.0232	0.1043	0.0174	0	0.2377	0.1275	0.0116	0	0.0638	0	0.029	0	0.0116	0.1565	0.0232	0.1043	0.0348	0	0.0348	0.1101	0	1.1246
Arg	0.0097	0.0097	0.0193	0.1353	0.8652	0.0387	0	0.0532	0.3673	0	4.7755	0	0.2175	0.0338	0.0097	0	0.3625	0.5317	0	0.0048	0.058	0.1112	0	7.6031
Leu	0	0.0212	0.0127	0.0212	0.0085	0.0169	0.1269	0	0.0508	0	0.0508	0	0	0.0042	0.055	0	0.0127	0.2623	0.0719	0.0085	0.0042	0.0085	0	0.7362
Phe	0	0	0.0318	0.0636	0.0795	0.2067	0.159	0.1113	0	0.0159	0.0636	0	0	0	0	0	0.0636	0.159	0.2545	0	0.0795	0	0	1.2882
Asn	0	0	0	0.0112	0.0223	0	0.2009	0	0.067	0	0.2902	0	0.0112	0	0.0447	0	0.0335	0.1005	0.0223	0	0.1786	0.0223	0	1.0047
Lys	0.0085	0	0	0.0339	0.3893	0.0085	0.2793	0	1.3372	2.6743	0	0.0085	0.0423	0.0762	0.0169	0	0.4062	6.068	0.0677	0	0.0592	0.1439	0	11.6198
Asp	0	0.0108	0.0108	0.0217	0.0325	0	0.2602	0.065	0.0217	0	0.0108	0	1.4417	0.0867	0.0108	0.0434	0.0759	0	0	0	0.0217	0.0108	0	2.1247
Glu	0.0088	0.0177	0	0.0088	0.0265	0.0088	0.1858	0.0265	0	0	0.0442	0	0	0.0619	0.0885	0	0	0.0442	0.0088	0	0.0885	0	0	0.6192
His	0.1244	0.0415	0.0415	0.394	0.3526	0	0.2696	0.0622	0.1452	0	0.0415	0.0207	0	0	0.0622	0	1.8664	0	0.4977	0.0415	0.1244	0.0207	0	4.1062
Gln	0.0338	0.0113	0	0.0225	0.0113	0	0.09	0	0.09	0.1801	0.0563	0	0.045	0.0113	0	0	0.0113	0.0113	0.0225	0	0.0788	0.0113	0	0.6866
Tyr	0.0304	0	0	0.0912	0.0304	0.0304	0.0456	0.152	0.0152	0	0.0152	0	0	0	0.0152	0	0.076	0.0912	0.0304	0.0152	0.0304	0	0	0.6686
Ile	0.0211	0.0317	0	0.0739	0.644	0.0633	0.834	0	0.095	0	0.1584	0	0.0106	0	0.0422	0.0106	0	0.095	0.1689	0	0	0.0106	0	2.2593
Ile2	0	0	0	0	0.1064	0	0.1702	0	0.0213	0.0638	0.3192	0	0	0	0	0	1.2556	0	0	0	0.0638	0.1064	0	2.1068
Met	0	0.0189	0.0568	0.0946	0.0379	0	0.4164	0.0379	0.1893	0.0189	0.7002	0.0379	0	0	0.0946	0	0.4164	0	0	0	0.265	0.0568	0	2.4413
fMet	0	0	0	0	0	0	0	0	0	0	0	0	0	0	0	0	0	0	0	0	0	0	0	0
Cys	0.0219	0.0219	0.0219	0.0219	0	0.0875	0	0.0437	0.1093	0.0219	0.0656	0	0.0437	0.0219	0.0437	0.0875	0	0.0219	0	0	0	0	0.0219	0.6559
Trp	0.0224	0	0	0.0671	0.2462	0.0224	0.3581	0.0224	0.6267	0	0.5372	0	0	0	0.3133	0	0.1119	0.1343	0.0895	0	0.1343	0	0	2.6858
SeC	0	0	0	0	0	0	0	0	0	0	0	0	0	0	0	0	0	0	0	0	0.1523	0	0	0.1523
total	1.8263	0.8773	0.5783	1.3898	6.1688	0.5805	5.0242	0.8425	3.5686	3.0122	8.6412	0.0671	1.8665	0.4025	0.8433	0.2979	5.6799	7.6916	1.632	0.09	1.6913	0.6518	0.0219

## Sheet: Eukaryotes
ac/isotype	Ala	Gly	Pro	Thr	Val	Ser	Arg	Leu	Phe	Asn	Lys	Asp	Glu	His	Gln	Tyr	Ile	Met	iMet	Cys	Trp	SeC	total
Ala	0	0.2901	0.1374	0.5344	0.168	0.0458	0	0	0	0.0153	0.0305	0.229	0.5955	0.0458	0	0	0	0.0611	0	0	0.0153	0	2.1683
Gly	1.4755	0	0	0.5968	0.1658	0.0829	0.0332	0.6134	0	0	0.0497	0.1989	2.3541	0.1658	0.0663	0	0	0	0	0	0	0	5.8024
Pro	1.2843	0.0218	0	0.5224	0	0.0871	0.2177	0.3265	0	0	0	0	0	0.1306	0.0218	0.0218	0	0	0	0	0.4354	0	3.0692
Thr	1.8897	1.1426	0.3516	0	0.022	0.0659	0.1318	0	0	0.3516	0.1978	0.0659	0.0659	0	0.022	0.022	0.0879	0.1318	0.0879	0	0.0439	0	4.6803
Val	2.1027	0.3536	0	0.2047	0	0	0.093	0.093	0.093	0	0	0.2419	0.6885	0.0744	0	0	0.1489	0.1675	0.0372	0.0186	0.093	0	4.4101
Ser	0.7303	0.2175	0.0155	0.3884	0.0155	0	0.0777	0.3108	0.0622	0.0777	0.0311	0.7769	0.0932	0	0	0.0155	0.0622	0	0	0.1398	0.0311	0	3.0454
Arg	0.179	1.5134	0.0651	0.6347	0	0.0325	0	0.1139	0	0.0651	0.9439	0.5533	1.904	0.179	0.5533	0	0.5045	0.0325	0.0163	0.4231	0.0488	0	7.7624
Leu	0.3167	0.0302	0.2564	0.2262	0.1056	0.5731	0.1056	0	0.0452	0	0.0302	0	0.0302	0.0151	0.0151	0.0151	0.0151	0.1056	0.2715	0.0151	0.0302	0	2.2018
Phe	0.4758	0	0	0.1298	0.0433	0.346	0.3028	0.3028	0	0	0	0.173	0	0.0865	0	0.8218	0.173	0	0	0.0865	0	0	2.9412
Asn	0.8679	0.056	0.056	0.4759	0	0.14	0.028	0	0	0	0.6159	0.056	0.084	0.084	0	0.14	0.056	0	0	0.028	0	0	2.6876
Lys	0.0401	0.1203	0.0134	16.192	0.0134	0	0.9493	0.0401	0	0.6819	0	0.361	0.9894	0.0401	0.0134	0.0267	0.0535	0.0401	0.0267	0	0	0	19.6016
Asp	1.6542	0.4217	0	0.1622	0.1297	0	0.0324	0	0	0.0324	0.0324	0	1.2974	0	0	0	0	0	0	0.2271	0	0	3.9896
Glu	0.4914	1.4295	0	0.2457	0.0223	0	0.0223	0.0893	0	0	1.0051	2.4123	0	0.0893	0	0	0	0	0.0223	0	0	0	5.8298
His	0.1042	0	0.1563	0.0521	0	0.0521	0.7295	0.2084	0	0.0521	0.0521	0.0521	0	0	0.1563	0.2606	0	0	0	0.2084	0	0	2.0844
Gln	0	0.0863	0.0863	0	0	0.0288	1.1213	0.2588	0	0	0.7188	0.3738	0.6038	0.0288	0	0	0	0	0	0.0288	0	0	3.3353
Tyr	0.0794	0.0397	0.0397	0.8333	1.6667	0.119	0.0397	0.2381	1.7063	0.3175	0.0397	0.119	0.0397	0.0397	0.0794	0	0	0	0	0.4762	0	0	5.873
Ile	0.8307	0.026	0	0.8567	0.9605	0.1817	0.0519	1.7134	0.1038	0.2077	0.0519	0	0.0519	0.026	0	0	0	0.2077	0.3115	0	0.026	0	5.6075
Met	0.3428	0.049	0.049	0.7346	0.7835	0	0.049	0.1959	0	0	0.5387	0.0979	0.1469	0.6366	0.3918	0	0.0979	0	0	0.049	0	0	4.1626
iMet	0	0	0	0	0	0	0	0	0	0	0	0	0	0	0	0	0	0	0	0	0	0	0
Cys	0.2395	0.0342	0	0.3421	0.0684	0.0342	0.2737	0	0.0342	0	0	0.7869	0.1026	0	0.0342	0.1026	0.0342	0	0	0	0.0342	0	2.1211
Trp	0.227	0.0568	0	1.9296	0	0	0.227	0	0	0	0.0568	4.2565	2.6107	0	0	0	0.0568	0	0	0.1703	0	0	9.5914
SeC	0	0	0	0	0	0	0	0	0	0	0	0	0	0	0	0	0	0	0	0	0	0	0
total	13.3311	5.8885	1.2266	25.0617	4.1647	1.7891	4.486	4.5044	2.0448	1.8012	4.3946	10.7546	11.6579	1.6417	1.3535	1.4261	1.2899	0.7463	0.7734	1.8708	0.7578	0
