# Supplementary material for: tRNAscan-SE 2.0: improved detection and functional classification of transfer RNA genes
Source: Nucleic Acids Res. 2021 Aug 20;49(16):9077–96. doi: 10.1093/nar/gkab688 (PMC8450103; doi:10.1093/nar/gkab688)
Supplement: gkab688_Supplemental_Files [file gkab688_supplemental_files.zip › FileS7_RefSeq_vertebrate_mitochondrial_genomes.xlsx]

## Sheet: Sheet1
Mitochondrial genome	RefSeq Accession
Abalistes stellaris	NC_011943.1
Abbottina obtusirostris	NC_026900.1
Abbottina rivularis	NC_023781.1
Ablennes hians	NC_011180.1
Abramis brama	NC_020356.1
Abronia graminea	NC_005958.1
Abudefduf vaigiensis	NC_009064.1
Acanthosaura armata	NC_014175.1
Acanthaluteres brownii	NC_011947.1
Acanthorhodeus chankaensis	NC_023101.1
Acantopsis choirorhynchos	NC_008669.1
Acanthogobius flavimanus	NC_024839.1
Acanthogobius hasta	NC_006131.1
Acanthopagrus latus	NC_010977.1
Acanthurus leucosternon	NC_009830.1
Acanthurus lineatus	NC_010108.1
Acanthopagrus schlegelii	NC_018553.1
Accipiter gentilis	NC_011818.1
Accipiter nisus	NC_025580.1
Accipiter virgatus	NC_026082.1
Acentrogobius chlorostigmatoides	NC_020346.1
Acentrogobius pflaumii	NC_018064.1
Aceros waldeni	NC_015085.1
Acestrorhynchus sp. NM-2010	NC_015755.1
Achalinus meiguensis	NC_011576.1
Acheilognathus barbatus	NC_026872.1
Acheilognathus imberbis	NC_026720.1
Acheilognathus intermedia	NC_013705.1
Acheilognathus koreensis	NC_013704.1
Acheilognathus macropterus	NC_013711.1
Acheilognathus signifer	NC_013702.1
Acheilognathus somjinensis	NC_014882.1
Acheilognathus typus	NC_008668.1
Acheilognathus yamatsutae	NC_013712.1
Achirus lineatus	NC_023768.1
Acinonyx jubatus	NC_005212.1
Acipenser baerii	NC_017603.1
Acipenser dabryanus	NC_005451.1
Acipenser gueldenstaedtii	NC_012576.1
Acipenser ruthenus	NC_022453.1
Acipenser schrenckii	NC_021757.1
Acipenser sinensis	NC_012646.1
Acipenser stellatus	NC_005795.1
Acipenser transmontanus	NC_004743.1
Acomys cahirinus isolate E03	NC_020758.1
Acreichthys tomentosus	NC_011950.1
Acridotheres cristatellus	NC_015613.1
Acrossocheilus barbodon	NC_022184.1
Acrossocheilus fasciatus	NC_023378.1
Acrochordus granulatus	NC_007400.1
Acrossocheilus hemispinus	NC_022183.1
Acrossocheilus kreyenbergii	NC_024844.1
Acrossocheilus monticola	NC_022145.1
Acrocephalus scirpaceus	NC_010227.1
Acrossocheilus stenotaeniatus	NC_024934.1
Acrossocheilus wenchowensis	NC_020145.1
Acryllium vulturinum	NC_014180.1
Addax nasomaculatus isolate VZ	NC_020674.1
Aegithalos bonvaloti	NC_024267.1
Aegithalos fuliginosus	NC_024266.1
Aegithalos glaucogularis	NC_024268.1
Aegotheles cristatus	NC_011718.1
Aegypius monachus	NC_022957.1
Aeoliscus strigatus	NC_010270.1
Aepyceros melampus isolate PhC20	NC_020675.1
Aesopia cornuta	NC_021969.1
Aethaloperca rogaa	NC_022141.1
Aetobatus flagellum strain 09A06	NC_022837.1
Agapornis roseicollis	NC_011708.1
Agelaius phoeniceus	NC_018801.1
Ageneiosus pardalis voucher Apar-UNAL-001	NC_026717.1
Agkistrodon piscivorus	NC_009768.1
Agonostomus monticola	NC_017876.1
Ailurus fulgens	NC_011124.1
Ailurus fulgens styani	NC_009691.1
Ailuropoda melanoleuca	NC_009492.1
Aix galericulata	NC_023969.1
Akodon montensis	NC_025746.1
Alauda arvensis	NC_020425.1
Alburnus alburnus	NC_008659.1
Albula glossodonta	NC_005800.1
Alburnus istanbulensis	NC_019574.1
Alburnus tarichi	NC_019575.1
Alces alces isolate Kazakhstan	NC_020677.1
Alcelaphus buselaphus isolate SUN	NC_020676.1
Aldrovandia affinis	NC_005801.1
Aldrichetta forsteri	NC_017879.1
Alectoris chukar	NC_020585.1
Alectis ciliaris	NC_025566.1
Alectura lathami	NC_007227.1
Alepocephalus agassizii	NC_013564.1
Alepocephalus australis	NC_013566.1
Alepocephalus bairdii	NC_013567.1
Alepocephalus bicolor	NC_011012.1
Alepes kleinii	NC_023524.1
Alepocephalus productus	NC_013570.1
Alepocephalus tenebrosus	NC_004590.1
Alepocephalus umbriceps	NC_013572.1
Allenopithecus nigroviridis	NC_023965.1
Alligator mississippiensis	NC_001922.1
Alligator sinensis	NC_004448.1
Allocyttus niger	NC_004398.1
Alopias pelagicus	NC_022822.1
Alopias superciliosus	NC_021443.1
Alosa alosa	NC_009575.1
Alosa pseudoharengus	NC_009576.1
Alosa sapidissima	NC_014690.1
Alouatta caraya	NC_021938.1
Aluterus scriptus	NC_011323.1
Alytes obstetricans pertinax	NC_006688.1
Amanses scopas	NC_011952.1
Amaurornis akool	NC_023982.1
Amaurornis phoenicurus	NC_024593.1
Amazonsprattus scintilla	NC_014265.1
Amazilia versicolor	NC_024156.1
Amblydoras gonzalezi	NC_015745.1
Amblyramphus holosericeus	NC_018802.1
Amblyraja radiata	NC_000893.1
Ambystoma andersoni	NC_006888.1
Ambystoma barbouri	NC_014568.1
Ambystoma californiense	NC_006890.1
Ambystoma dumerilii	NC_006889.1
Ambystoma laterale	NC_006330.1
Ambystoma mexicanum	NC_005797.1
Ambystoma texanum	NC_014571.1
Ambystoma tigrinum tigrinum	NC_006887.1
Ambystoma unisexual lineage LJJJ	NC_014572.1
Amia calva	NC_004742.1
Ammodytes hexapterus	NC_020461.1
Ammotragus lervia	NC_009510.1
Ammodytes personatus	NC_021374.1
Amolops mantzorum	NC_024180.1
Amolops ricketti	NC_023949.1
Amolops tormotus	NC_009423.1
Amolops wuyiensis	NC_025591.1
Amoya chusanensis	NC_020347.1
Amphilius sp. NM-2010	NC_015746.1
Amphiprion bicinctus	NC_016701.1
Amphilophus citrinellus	NC_023827.1
Amphiprion clarkii	NC_023967.1
Amphiprion frenatus isolate AF20131222A	NC_024840.1
Amphiprion ocellaris	NC_009065.1
Amphiprion percula	NC_023966.1
Amphiprion perideraion isolate AP20140328A	NC_024841.1
Amphiprion polymnus	NC_023826.1
Amphisbaena schmidti	NC_006284.1
Anabas testudineus	NC_024752.1
Anarchias sp. Ansp	NC_013613.1
Anarhichas lupus	NC_009773.1
Anas acuta	NC_024631.1
Anas crecca	NC_022452.1
Anas falcata	NC_023352.1
Anas formosa	NC_015482.1
Anas platyrhynchos	NC_009684.1
Anas poecilorhyncha	NC_022418.1
Anchoviella sp. LBP 2297	NC_014269.1
Ancherythroculter nigrocauda	NC_021414.1
Andinoacara rivulatus	NC_025671.1
Andrias davidianus	NC_004926.1
Andrias japonicus	NC_007446.1
Aneides flavipunctatus	NC_006327.1
Aneides hardii	NC_006338.1
Anguilla sp. HYT-2008	NC_013435.1
Anguilla anguilla	NC_006531.1
Anguilla australis australis	NC_006532.1
Anguilla australis schmidti	NC_006533.1
Anguilla bengalensis labiata	NC_006543.1
Anguilla bicolor bicolor	NC_006534.1
Anguilla bicolor pacifica	NC_006535.3
Anguilla celebesensis	NC_006537.1
Anguilla dieffenbachii	NC_006538.1
Anguis fragilis	NC_012431.1
Anguilla interioris	NC_006539.1
Anguilla japonica	NC_002707.2
Anguilla luzonensis	NC_011575.1
Anguilla malgumora	NC_006536.1
Anguilla marmorata	NC_006540.1
Anguilla megastoma	NC_006541.1
Anguilla mossambica	NC_006542.1
Anguilla nebulosa nebulosa	NC_006544.1
Anguilla obscura	NC_006545.1
Anguilla reinhardtii	NC_006546.1
Anguilla rostrata	NC_006547.2
Anhinga rufa	NC_014681.1
Anilius scytale	NC_014343.1
Anodontostoma chacunda	NC_021446.1
Anolis carolinensis	NC_010972.2
Anomalurus sp. GP-2005	NC_009056.1
Anomalopteryx didiformis	NC_002779.1
Anomalops katoptron	NC_008128.1
Anoplogaster cornuta	NC_004391.1
Anoplopoma fimbria	NC_018119.1
Anoplocapros lenticularis	NC_011319.1
Anoura caudifer	NC_022420.1
Anourosorex squamipes	NC_024563.1
Anoxypristis cuspidata	NC_026307.1
Anser albifrons	NC_004539.1
Anser anser	NC_011196.1
Anser cygnoides	NC_023832.1
Anser fabalis	NC_016922.1
Anser indicus	NC_025654.1
Anseranas semipalmata	NC_005933.1
Anthropoides paradiseus	NC_020572.1
Anthropoides virgo	NC_020573.1
Antilocapra americana isolate UAM	NC_020679.1
Antigonia capros	NC_003191.1
Antilope cervicapra	NC_012098.1
Antidorcas marsupialis	NC_020678.1
Anyperodon leucogrammicus	NC_012709.1
Aotus azarai	NC_021939.1
Aotus azarai azarai	NC_018115.1
Aotus lemurinus	NC_019799.1
Aotus nancymaae	NC_018116.1
Apalone ferox	NC_014054.1
Apalone spinifera	NC_021371.1
Apareiodon affinis	NC_015834.1
Apeltes quadracus	NC_011580.1
Aphanopus carbo	NC_022506.1
Aphredoderus sayanus	NC_004372.1
Aphyocypris chinensis	NC_008650.1
Aphyocypris kikuchii	NC_019620.1
Aplocheilus panchax	NC_011176.1
Apodemus agrarius	NC_016428.1
Apodemus chejuensis	NC_016662.1
Apodemus chevrieri	NC_017599.1
Apodemus draco	NC_019584.1
Apodemus latronum	NC_019585.1
Apodemus peninsulae	NC_016060.1
Apogon semilineatus	NC_022510.1
Apolemichthys kingi	NC_026520.1
Aprasia parapulchella	NC_024557.1
Apteronotus albifrons	NC_004692.1
Apteryx haastii	NC_002782.2
Apteryx owenii	NC_013806.1
Aptocyclus ventricosus	NC_008129.1
Apus apus	NC_008540.1
Aquila chrysaetos	NC_024087.1
Ara glaucogularis	NC_026029.1
Arapaima gigas	NC_010570.1
Aratinga acuticaudata acuticaudata	NC_020325.1
Aratinga brevipes	NC_021764.1
Aratinga pertinax chrysogenys	NC_015197.1
Arborophila ardens voucher B032	NC_022683.1
Arborophila brunneopectus voucher AB01	NC_022684.1
Arborophila rufipectus	NC_012453.1
Arborophila rufogularis	NC_020584.1
Archilochus colubris	NC_010094.1
Arcos sp. KU 149	NC_004413.1
Arctonyx collaris voucher YP6001	NC_020645.1
Arctocephalus forsteri	NC_004023.1
Arctogadus glacialis	NC_010122.1
Arctoscopus japonicus	NC_002812.1
Arctocephalus pusillus	NC_008417.1
Arctodus simus	NC_011116.1
Arctocephalus townsendi	NC_008420.1
Ardeola bacchus	NC_025921.1
Ardea cinerea	NC_025900.1
Ardea intermedia	NC_025918.1
Ardea modesta	NC_025916.1
Ardea novaehollandiae	NC_008551.1
Ardea purpurea	NC_025919.1
Arenaria interpres	NC_003712.2
Argyrosomus amoyensis	NC_025937.1
Argyrosomus japonicus	NC_017610.1
Ariomma indica	NC_022498.1
Ariomma lurida	NC_022497.1
Ariosoma shiroanago	NC_013632.1
Arnoglossus polyspilus	NC_024946.1
Arothron firmamentum	NC_010975.1
Arothron hispidus	NC_015336.1
Arothron manilensis	NC_015371.1
Arripis trutta	NC_015787.1
Artibeus jamaicensis	NC_002009.1
Artibeus lituratus	NC_016871.1
Aseraggodes kobensis	NC_024285.1
Aspasma minima	NC_008130.1
Aspiorhynchus laticeps	NC_022855.1
Aspidoparia morar	NC_015536.1
Assurger anzac	NC_022494.1
Astatotilapia calliptera	NC_018560.1
Astronotus ocellatus	NC_009058.1
Ataxolepis apus	NC_012045.1
Ateles belzebuth	NC_019800.1
Ateleopus japonicus	NC_003178.1
Atlantoraja castelnaui voucher INIDEP-T 0406	NC_025942.1
Atractosteus tropicus	NC_024178.1
Atule mate	NC_026222.1
Atympanophrys shapingensis	NC_018785.1
Auchenoglanis occidentalis	NC_015809.1
Aulichthys japonicus	NC_011569.1
Aulostomus chinensis	NC_010269.1
Aulorhynchus flavidus	NC_010268.1
Aulopus japonicus	NC_002674.1
Auriglobus modestus	NC_015348.1
Auxis rochei	NC_005313.1
Auxis thazard	NC_005318.1
Avahi laniger	NC_021940.1
Avocettina infans	NC_013624.2
Axis axis isolate CYTO	NC_020680.1
Axis porcinus isolate CYTO	NC_020681.1
Aythya americana	NC_000877.1
Aythya ferina	NC_024602.1
Aythya fuligula voucher JS04	NC_024595.1
Babina adenopleura	NC_018771.1
Babina holsti	NC_022870.1
Babina okinavana	NC_022872.1
Babina subaspera	NC_022871.1
Bagarius yarrelli	NC_021606.1
Bahaba taipingensis	NC_018347.1
Bajacalifornia megalops	NC_013577.1
Balaenoptera acutorostrata	NC_005271.1
Balaenoptera bonaerensis	NC_006926.1
Balaenoptera borealis	NC_006929.1
Balaenoptera brydei	NC_006928.1
Balaenoptera edeni	NC_007938.1
Balaenoptera musculus	NC_001601.1
Balaena mysticetus	NC_005268.1
Balaenoptera omurai	NC_007937.1
Balaenoptera physalus	NC_001321.1
Balearica pavonina	NC_020570.1
Balearica regulorum	NC_020569.1
Balistoides conspicillum	NC_011934.1
Balistapus undulatus	NC_011946.1
Balistes vetula	NC_011948.1
Bambusicola fytchii	NC_020583.1
Bambusicola thoracica	NC_011816.1
Bangana decora	NC_026221.1
Barbus barbus	NC_008654.1
Barbonymus gonionotus	NC_008655.1
Barbatula nuda	NC_022858.1
Barbourisia rufa	NC_012046.1
Barbonymus schwanenfeldii	NC_024274.1
Barbatula toni	NC_008670.1
Barbus trimaculatus	NC_008666.1
Barilius bendelisis	NC_015533.1
Basiliscus vittatus	NC_012829.1
Bassozetus zenkevitchi	NC_004374.1
Bathygadus antrodes	NC_008222.1
Bathytroctes breviceps	NC_013574.1
Bathyprion danae	NC_011015.1
Bathytroctes macrolepis	NC_013575.1
Bathytroctes michaelsarsi	NC_013579.1
Bathytroctes microlepis	NC_011017.1
Batrachoseps attenuatus	NC_006340.1
Batrachuperus gorganensis	NC_008091.1
Batrachuperus londongensis	NC_008077.1
Batrachuperus mustersi	NC_008090.1
Batrachuperus pinchonii	NC_008083.1
Batrachuperus tibetanus	NC_008085.1
Batrachoseps wrightorum	NC_006333.1
Batrachuperus yenyuanensis	NC_012430.1
Beatragus hunteri	NC_023542.1
Belligobio nummifer	NC_023975.1
Benthodesmus tenuis	NC_022504.1
Berardius bairdii	NC_005274.1
Beryx decadactylus	NC_004393.1
Beryx mollis	NC_013845.1
Beryx splendens	NC_003188.1
Betta splendens	NC_026581.1
Bidyanus bidyanus	NC_024854.1
Bipes biporus	NC_006287.1
Bipes canaliculatus	NC_006288.1
Bipes tridactylus	NC_006286.1
Bison bison	NC_012346.1
Bison bonasus	NC_014044.1
Biwia springeri	NC_022188.1
Biwia zezera	NC_008324.1
Blanus cinereus	NC_012433.1
Blarinella quadraticauda	NC_023950.1
Blastocerus dichotomus isolate MRGBd8	NC_020682.1
Blicca bjoerkna	NC_020355.1
Boa constrictor	NC_007398.1
Boleophthalmus boddarti	NC_023468.1
Boleophthalmus pectinirostris	NC_016195.1
Bolitoglossa n. sp. RLM-2004	NC_006346.1
Bombina fortinuptialis	NC_006402.1
Bombina lichuanensis voucher BL3589	NC_021477.1
Bombina maxima	NC_011049.1
Bombina microdeladigitora voucher 1770	NC_021476.1
Bombina orientalis	NC_006689.1
Bombina variegata	NC_009258.1
Boreogadus saida	NC_010121.1
Bos gaurus isolate Mondulkiri	NC_024818.1
Bos grunniens	NC_006380.3
Bos indicus	NC_005971.1
Bos javanicus	NC_012706.1
Bos mutus	NC_025563.1
Bos primigenius	NC_013996.1
Bos taurus	NC_006853.1
Boselaphus tragocamelus	NC_020614.1
Bostockia porosa	NC_024847.1
Bostrychus sinensis	NC_017880.1
Botaurus stellaris	NC_025923.1
Bothus pantherinus	NC_024947.1
Boulengerula boulengeri	NC_020136.1
Boulengerula taitana	NC_020154.1
Brachyphylla cavernarum	NC_022421.1
Brachymystax lenok	NC_018341.1
Brachymystax lenok tsinlingensis	NC_018342.1
Brachyhypopomus occidentalis	NC_015078.1
Brachirus orientalis	NC_026078.1
Brachymystax tumensis isolate Bikin	NC_024674.1
Brachaluteres ulvarum	NC_011940.1
Bradypus variegatus	NC_006923.1
Branchiostegus albus	NC_012905.1
Branchiostegus argentatus	NC_012907.1
Branta canadensis	NC_007011.1
Branchiostegus japonicus	NC_012904.1
Bregmaceros nectabanus	NC_008124.1
Breviceps adspersus	NC_023379.1
Brevoortia tyrannus	NC_014266.1
Brienomyrus niger	NC_012705.1
Brookesia decaryi	NC_014174.1
Brotogeris cyanoptera	NC_015530.1
Brycon henni voucher Bhen-UNAL-001	NC_026873.1
Brycon orbignyanus	NC_024938.1
Bubalus bubalis	NC_006295.1
Bubalus depressicornis	NC_020615.1
Bubulcus ibis	NC_025917.1
Bucorvus leadbeateri	NC_015199.1
Budorcas taxicolor	NC_013069.1
Buergeria buergeri	NC_008975.1
Bufo gargarizans	NC_008410.1
Bufo japonicus	NC_009886.1
Bufo melanostictus	NC_005794.2
Bufoceratias thele	NC_013869.1
Bufo tibetanus	NC_020048.1
Bungarus fasciatus	NC_011393.1
Bungarus multicinctus	NC_011392.1
Bunocephalus coracoideus	NC_015811.1
Buteo buteo	NC_003128.3
Butorides striata	NC_025922.1
Bycanistes brevis	NC_015201.1
Cacajao calvus	NC_021967.1
Cacatua moluccensis	NC_020592.1
Caecilia gracilis	NC_023508.1
Caecilia tentaculata	NC_023507.1
Caecilia volcani	NC_020137.1
Caenolestes fuliginosus	NC_005828.1
Caiman crocodilus	NC_002744.2
Cairina moschata	NC_010965.1
Callorhinchus callorynchus	NC_014281.1
Callorhinchus capensis	NC_014284.1
Callicebus cupreus	NC_021965.1
Callicebus donacophilus	NC_019801.1
Callionymus enneactis	NC_024194.1
Callosciurus erythraeus	NC_025550.1
Callithrix geoffroyi	NC_021941.1
Callimico goeldii	NC_024628.1
Callithrix jacchus	NC_025586.1
Callicebus lugens	NC_024630.1
Callorhinchus milii	NC_014285.1
Callithrix pygmaea	NC_021942.1
Callorhinus ursinus	NC_008415.3
Caloperdix oculeus	NC_024619.1
Calotes versicolor	NC_009683.1
Calyptorhynchus baudinii	NC_020594.1
Calyptocephallela gayi	NC_019997.1
Calyptorhynchus lathami	NC_020593.1
Calyptorhynchus latirostris	NC_020595.1
Camelus bactrianus	NC_009628.2
Camelus dromedarius	NC_009849.1
Camelus ferus	NC_009629.2
Campostoma anomalum	NC_008102.1
Campylomormyrus compressirostris isolate Cam_com-y	NC_022960.1
Campylorhynchus zonatus	NC_022840.1
Canis latrans	NC_008093.1
Canis lupus	NC_008092.1
Canis lupus chanco	NC_010340.2
Canis lupus familiaris	NC_002008.4
Canis lupus laniger	NC_011218.2
Canis lupus lupus	NC_009686.1
Canthigaster coronata	NC_010978.1
Canthigaster jactator	NC_015372.1
Canthidermis maculata	NC_011935.1
Cantherhines pardalis	NC_011325.1
Canthigaster rivulata	NC_010979.1
Canthigaster valentini	NC_015337.1
Caperea marginata	NC_005269.1
Capros aper	NC_010958.1
Capreolus capreolus isolate CYTO	NC_020684.1
Capra caucasica isolate MA4105	NC_020683.1
Capricornis crispus	NC_012096.1
Capra falconeri	NC_020622.1
Capra hircus	NC_005044.2
Capra ibex	NC_020623.1
Caprimulgus indicus	NC_025773.1
Capricornis milneedwardsii	NC_023457.1
Capra nubiana	NC_020624.1
Capreolus pygargus isolate Cp5	NC_025271.1
Capra pyrenaica	NC_020625.1
Capra sibirica	NC_020626.1
Capricornis sumatraensis	NC_020629.1
Capricornis swinhoei	NC_010640.1
Carangoides armatus	NC_004405.1
Carassius auratus	NC_002079.1
Carassius auratus auratus	NC_006580.1
Carassius auratus ssp. Pingxiang	NC_015142.1
Carassius auratus x Cyprinus carpio	NC_006136.1
Carassius auratus x Cyprinus carpio x Carassius cuvieri	NC_006387.1
Carassius auratus x Megalobrama amblycephala pentaploid hybrid	NC_013433.1
Carassius auratus x Megalobrama amblycephala tetraploid hybrid	NC_013430.1
Carassius auratus x Megalobrama amblycephala triploid hybrid	NC_013431.1
Carapus bermudensis	NC_004373.1
Carassius carassius	NC_006291.1
Carassius cuvieri	NC_010768.1
Carangoides equula	NC_025644.1
Carassius gibelio	NC_014177.1
Caranx ignobilis	NC_022932.1
Carangoides malabaricus	NC_023968.1
Caranx melampygus	NC_004406.1
Carcharhinus acronotus	NC_024055.1
Carcharhinus amblyrhynchoides	NC_023948.1
Carcharhinus amboinensis	NC_026696.1
Carcharodon carcharias	NC_022415.1
Carcharhinus leucas	NC_023522.1
Carcharhinus longimanus	NC_025520.1
Carcharhinus macloti	NC_024862.1
Carcharhinus melanopterus	NC_024284.1
Carcharhinus obscurus	NC_020611.1
Carcharhinus plumbeus	NC_024596.1
Carcharhinus sorrah	NC_023521.1
Carcharias taurus	NC_023520.1
Carcharhinus tjutjot	NC_026871.1
Cardinalis cardinalis	NC_025618.1
Carduelis pinus	NC_025619.1
Carduelis psaltria	NC_025627.1
Carduelis sinica	NC_015196.1
Carduelis spinus	NC_015198.1
Caretta caretta	NC_016923.1
Carettochelys insculpta	NC_014048.1
Carinotetraodon lorteti	NC_015350.1
Carinotetraodon salivator	NC_015352.1
Carollia perspicillata	NC_022422.1
Carpiodes carpio	NC_005257.1
Carpodacus erythrinus	NC_025597.1
Carpodacus roseus	NC_025607.1
Castor canadensis	NC_015108.1
Castor fiber	NC_015072.1
Casuarius casuarius	NC_002778.2
Cataetyx rubrirostris	NC_004375.1
Cathartes aura	NC_007628.1
Catla catla	NC_016892.1
Catostomus commersonii	NC_008647.1
Caulophryne pelagica	NC_016020.1
Causus defilippi	NC_013479.1
Cavia porcellus	NC_000884.1
Cebus albifrons	NC_002763.1
Cebus apella	NC_016666.1
Cebus xanthosternos	NC_021961.1
Cecropis daurica	NC_024107.1
Centropyge interrupta	NC_026451.1
Centropyge loricula	NC_009872.1
Centromochlus perugiae	NC_015748.1
Cephalophus adersi isolate SUN	NC_020685.1
Cephalopholis argus	NC_022142.1
Cephalopholis boenak voucher CB20120821A	NC_021134.1
Cephalophus callipygus isolate GLC24	NC_020686.1
Cephalophus dorsalis isolate CAR35	NC_020687.1
Cephalorhynchus heavisidii isolate SUN	NC_020696.1
Cephalophus jentinki isolate SUN	NC_020688.1
Cephalophus leucogaster isolate SUN	NC_020689.1
Cephalophus natalensis isolate SUN	NC_020690.1
Cephalophus nigrifrons isolate GLC20	NC_020691.1
Cephalophus ogilbyi isolate CAR125	NC_020692.1
Cephalophus rufilatus isolate SUN	NC_020693.1
Cephalopholis sexmaculata voucher F264	NC_024100.1
Cephalophus silvicultor isolate SUN	NC_020694.1
Cephalopholis sonnerati	NC_022143.1
Cephalophus spadix isolate SUN	NC_020695.1
Ceratotherium simum	NC_001808.1
Ceratias uranoscopus	NC_013882.1
Cercopithecus albogularis	NC_021944.1
Cercocebus chrysogaster	NC_021943.1
Cercopithecus diana	NC_023963.1
Cercopithecus lhoesti	NC_023962.1
Cercopithecus mitis	NC_023961.1
Cercocebus torquatus	NC_023964.1
Cervus elaphus	NC_007704.2
Cervus elaphus songaricus	NC_014703.1
Cervus elaphus xanthopygus	NC_013836.1
Cervus elaphus yarkandensis	NC_013840.1
Cervus nippon centralis	NC_006993.1
Cervus nippon hortulorum	NC_013834.1
Cervus nippon kopschi	NC_016178.1
Cervus nippon sichuanicus	NC_018595.1
Cervus nippon taiouanus	NC_008462.1
Cervus nippon yakushimae	NC_007179.1
Cervus nippon yesoensis	NC_006973.1
Ceryle rudis	NC_024280.1
Cetomimus sp. AMS I34481001	NC_012048.1
Cetorhinus maximus	NC_023266.1
Cetostoma regani	NC_004389.1
Chaenocephalus aceratus	NC_015654.1
Chaetodon auripes	NC_009870.1
Chaetodontoplus conspicillatus	NC_026883.1
Chaetodontoplus mesoleucus	NC_026521.1
Chaetodermis penicilligerus	NC_011951.1
Chaenomugil proboscideus	NC_017881.1
Chaetodontoplus septentrionalis	NC_009873.1
Chaeturichthys stigmatias	NC_020786.1
Chalceus macrolepidotus	NC_004700.1
Chalarodon madagascariensis	NC_012836.1
Chalinolobus tuberculatus	NC_002626.1
Chamaeleo africanus	NC_012422.1
Chamaeleo arabicus	NC_012445.1
Chamaeleo calcaricarens	NC_012452.1
Chamaeleo calyptratus	NC_012420.1
Champsodon cf. snyderi CBM-ZF 10876	NC_022483.1
Chamaeleo chamaeleon	NC_012427.1
Chamaeleo dilepis	NC_012436.1
Champsocephalus gunnari	NC_018340.1
Chamaeleo monachus	NC_012443.1
Chamaeleo zeylanicus	NC_012444.1
Channa argus	NC_015191.1
Channa asiatica	NC_025225.1
Chanos chanos	NC_004693.1
Chanodichthys dabryi	NC_021418.1
Channa maculata	NC_020011.1
Channa marulius	NC_022713.1
Chanodichthys mongolicus	NC_025272.1
Chaunax abei	NC_004381.1
Chaunax pictus	NC_013883.1
Chauliodus sloani	NC_003159.1
Chaunax tosaensis	NC_004382.1
Cheilochromis euchilus	NC_020672.1
Cheirogaleus medius	NC_021945.1
Cheilinus undulatus	NC_013842.1
Cheilodactylus variegatus	NC_026899.1
Cheilodactylus zonatus	NC_024858.1
Chelus fimbriata	NC_015989.1
Chelon labrosus	NC_017883.1
Chelodina longicollis	NC_024667.1
Chelonia mydas	NC_000886.1
Chelonodon patoca	NC_011623.1
Chelonodon pleurospilus	NC_015369.1
Chelmon rostratus	NC_025953.1
Chelodina rugosa	NC_015986.1
Chelydra serpentina	NC_011198.1
Chikila fulleri	NC_021369.1
Chiloscyllium griseum	NC_017882.1
Chiloscyllium plagiosum	NC_012570.1
Chilodus punctatus	NC_015801.1
Chiloscyllium punctatum	NC_016686.1
Chilomycterus reticulatus	NC_011331.1
Chimaera fulva	NC_014288.1
Chimaera monstrosa	NC_003136.1
Chinchilla lanigera	NC_021386.1
Chinemys reevesi	NC_006082.1
Chionodraco myersi	NC_010689.1
Chiropotes albinasus	NC_021946.1
Chirocentrus dorab	NC_006913.1
Chirostoma humboldtianum	NC_024883.1
Chiropotes israelita	NC_024629.1
Chitala blanci	NC_012710.1
Chitra indica	NC_026028.1
Chitala lopis	NC_012711.1
Chitala ornata	NC_012712.1
Chlamydoselachus anguineus	NC_022729.1
Chlamydosaurus kingii	NC_009421.1
Chlorocebus aethiops	NC_007009.1
Chlorophthalmus agassizi	NC_003160.1
Chlorocebus cynosuros	NC_024933.1
Chlorocebus pygerythrus	NC_009747.1
Chlorocebus sabaeus	NC_008066.1
Chlorurus sordidus	NC_006355.1
Chlorophanes spiza	NC_025606.1
Chlorocebus tantalus	NC_009748.1
Choerodon schoenleinii	NC_025771.1
Choloepus didactylus	NC_006924.1
Chondrostoma lemmingii	NC_008108.1
Chromobotia macracanthus	NC_008671.1
Chroicocephalus ridibundus	NC_025649.1
Chrysolophus amherstiae	NC_020590.1
Chrysochloris asiatica	NC_004920.1
Chrysochir aureus	NC_016987.1
Chrysocyon brachyurus	NC_024172.1
Chrysomus cyanopus	NC_018813.1
Chrysomus icterocephalus	NC_018799.1
Chrysolampis mosquitus	NC_025786.1
Chrysemys picta	NC_002073.3
Chrysolophus pictus	NC_014576.1
Chrysemys picta bellii	NC_023890.1
Chrysomus ruficapillus	NC_018796.1
Chrysomus thilius	NC_018807.1
Chrysomus xanthophthalmus	NC_018798.1
Chthonerpeton indistinctum	NC_023509.1
Ciconia boyciana	NC_002196.1
Ciconia ciconia	NC_002197.1
Ciconia nigra	NC_023946.1
Cirrhitichthys aprinus	NC_024857.1
Cirrhigaleus australis voucher GN4944	NC_024059.1
Cirrhinus molitorella	NC_022182.1
Cirrhinus mrigala	NC_017611.1
Cirrhinus mrigala x Labeo rohita	NC_025930.1
Citharinus congicus	NC_015805.1
Citharoides macrolepidotus	NC_024948.1
Clarias sp. NM-2010	NC_015749.1
Clarias batrachus	NC_023923.1
Clarias fuscus	NC_023941.1
Clinocottus analis	NC_013828.1
Clupeoides sp. Chao Phraya	NC_016714.1
Clupeichthys aesarnensis	NC_016702.1
Clupeoides borneensis	NC_016709.1
Clupeonella cultriventris	NC_015109.1
Clupeichthys goniognathus	NC_016721.1
Clupea harengus	NC_009577.1
Clupea pallasii	NC_009578.1
Clupeichthys perakensis	NC_016705.1
Clupanodon thrissa	NC_018600.1
Cnemotriccus fuscatus	NC_007975.1
Cnemaspis limi	NC_020039.1
Cobitis choii	NC_010649.2
Cobitis elongatoides	NC_023947.1
Cobitis granoei	NC_023473.1
Cobitis lutheri	NC_022717.1
Cobitis sinensis	NC_007229.1
Cobitis striata	NC_004695.1
Cobitis takatsuensis	NC_015306.1
Coccothraustes coccothraustes	NC_025614.1
Coelodonta antiquitatis	NC_012681.1
Coelophrys brevicaudata	NC_013886.1
Coelorinchus kishinouyei	NC_003169.1
Coendou insidiosus	NC_021387.1
Coilia brachygnathus	NC_026912.1
Coilia ectenes	NC_019625.1
Coilia grayii	NC_023538.1
Coilia lindmani	NC_014271.1
Coilia mystus	NC_019644.1
Coilia nasus	NC_009579.1
Coilia reynaldi	NC_014276.1
Coleonyx variegatus	NC_008774.1
Colisa fasciata	NC_026794.1
Colisa lalia	NC_022479.1
Colistium nudipinnis	NC_023447.1
Colinus virginianus	NC_024620.1
Collichthys lucidus	NC_014350.1
Collichthys niveatus	NC_014263.1
Colomesus asellus	NC_015368.1
Coloconger cadenati	NC_013606.1
Colobus guereza	NC_006901.1
Colossoma macropomum	NC_026469.1
Colomesus psittacus	NC_015370.1
Cololabis saira	NC_003183.1
Columba livia	NC_013978.1
Conger myriaster	NC_002761.2
Connochaetes gnou isolate SUN61	NC_020698.1
Connochaetes taurinus isolate SUN70	NC_020699.1
Conocara macropterum	NC_013581.1
Conocara murrayi	NC_013583.1
Coptodon zillii	NC_026110.1
Coregonus clupeaformis	NC_020762.1
Coreius guichenoti voucher SWU10090941	NC_020041.1
Coreius heterodon voucher SWU10101203	NC_020042.1
Coreoperca kawamebari	NC_009868.1
Coregonus lavaretus	NC_002646.1
Coreoperca loona	NC_024431.1
Coregonus nasus	NC_020760.1
Coregonus oxyrinchus isolate V21	NC_020765.1
Coregonus peled	NC_025576.1
Coreoleuciscus splendidus	NC_007783.2
Coregonus ussuriensis	NC_025648.1
Coreoperca whiteheadi	NC_023957.1
Corvus brachyrhynchos	NC_026461.1
Corvus cornix cornix isolate S_Up_H32	NC_024698.1
Corvus frugilegus	NC_002069.2
Corvus hawaiiensis isolate SB33	NC_026783.1
Corvus splendens	NC_024607.1
Corydoras rabauti	NC_004698.1
Cottus czerskii	NC_025242.1
Cottus dzungaricus	NC_024739.1
Cottus hangiongensis	NC_014851.1
Cottus poecilopus	NC_014849.1
Cottus reinii	NC_004404.1
Coturnix chinensis	NC_004575.1
Coturnicops exquisitus	NC_012143.1
Coturnix japonica	NC_003408.1
Cranoglanis bouderius	NC_008280.1
Crax daubentoni	NC_024617.1
Crax rubra	NC_024618.1
Crenimugil crenilabis	NC_017884.1
Creteuchiloglanis kamengensis	NC_021599.1
Cricetulus griseus	NC_007936.1
Cricetulus kamensis	NC_024592.1
Cricetulus longicaudatus	NC_025330.1
Crocodylus acutus	NC_015647.1
Crocidura attenuata	NC_026204.1
Crocuta crocuta isolate CC8	NC_020670.1
Crocodylus intermedius	NC_015648.1
Crocodylus johnsoni	NC_015238.2
Crocodylus mindorensis	NC_014670.1
Crocodylus moreletii	NC_015235.1
Crocodylus niloticus	NC_008142.1
Crocodylus novaeguineae	NC_015651.1
Crocodylus palustris	NC_014706.1
Crocodylus porosus	NC_008143.1
Crocodylus rhombifer	NC_024513.1
Crocidura russula	NC_006893.1
Crocidura shantungensis	NC_021398.1
Crocodylus siamensis	NC_008795.1
Cromileptes altivelis	NC_021614.1
Cromeria occidentalis	NC_007881.1
Crossoptilon auritum	NC_015897.1
Crossorhombus azureus	NC_022446.1
Crossoptilon crossoptilon	NC_016679.1
Crossoptilon harmani voucher M10	NC_026547.1
Crossorhombus kobensis	NC_024949.1
Crossoptilon mantchuricum voucher 11798	NC_026548.1
Crotalus horridus	NC_014400.1
Crotaphatrema lamottei	NC_019596.1
Cryptopsaras couesii	NC_013880.1
Ctenopharyngodon idella	NC_010288.1
Ctenopharyngodon idellus x Elopichthys bambusa	NC_025590.1
Ctenopharyngodon idella x Megalobrama amblycephala	NC_018134.1
Ctenopharyngodon idella x Squaliobarbus curriculus	NC_020466.1
Ctenomys leucodon	NC_020659.1
Ctenomys sociabilis voucher EAL545	NC_020658.1
Cubiceps pauciradiatus	NC_013150.1
Culaea inconstans	NC_011577.1
Culter alburnus	NC_013616.1
Culter alburnus x Ancherythroculter nigrocauda	NC_024645.1
Cultrichthys compressocorpus	NC_024183.1
Culter erythropterus	NC_024749.1
Culter recurviceps	NC_024277.1
Cuon alpinus	NC_013445.1
Cuora amboinensis	NC_014769.1
Cuora aurocapitata	NC_009509.1
Cuora bourreti	NC_017885.1
Cuora flavomarginata	NC_012054.1
Cuora galbinifrons	NC_014102.1
Cuora pani	NC_014401.1
Cuora picturata	NC_017878.1
Cuora trifasciata	NC_022857.1
Curaeus curaeus	NC_018808.1
Curimata mivartii voucher Cmiv-UNAL-001	NC_025951.1
Cyanopica cyanus	NC_015824.1
Cyanoptila cyanomelana	NC_015232.1
Cyclemys atripons	NC_010970.1
Cyclemys dentata	NC_018793.1
Cycleptus elongatus	NC_008645.1
Cyclocheilichthys enoplos	NC_023231.1
Cyclopsetta fimbriata	NC_024950.1
Cyclemys fusca	NC_026038.1
Cyclemys oldhamii voucher ANUM 26080168	NC_023220.1
Cyclemys pulchristriata	NC_026027.1
Cyclemys tcheponensis	NC_023221.1
Cyema atrum	NC_013609.1
Cygnus atratus	NC_012843.1
Cygnus columbianus	NC_007691.1
Cygnus columbianus bewickii	NC_017604.1
Cylindrophis ruffus	NC_007401.1
Cymatogaster aggregata	NC_009059.1
Cynoglossus abbreviatus	NC_014881.1
Cynotilapia afra	NC_018564.1
Cynoglossus bilineatus	NC_023226.1
Cynopterus brachyotis	NC_026465.1
Cynoponticus ferox	NC_013617.1
Cynoglossus itinus	NC_023446.1
Cynomys leucurus	NC_026705.1
Cynoglossus lineolatus	NC_023230.1
Cynomys ludovicianus	NC_026706.1
Cynoglossus puncticeps	NC_023229.1
Cynoglossus semilaevis	NC_012825.1
Cynoglossus sinicus	NC_023224.1
Cynoglossus trigrammus	NC_026230.1
Cyphomyrus discorhynchus	NC_015105.1
Cyprinus carpio	NC_001606.1
Cyprinus carpio Furong x Carassius auratus red var.	NC_026543.1
Cyprinus carpio carpio	NC_018035.1
Cyprinus carpio color	NC_018366.1
Cyprinus carpio haematopterus	NC_018037.1
Cyprinus carpio specularis x Carassius cuvieri	NC_026870.1
Cyprinus carpio wuyuanensis	NC_018039.1
Cyprinus carpio wuyuanensis x Carassius auratus	NC_018038.1
Cyprinus carpio xingguonensis	NC_018036.1
Cyprinella lutrensis	NC_008643.1
Cyprinodon rubrofluviatilis	NC_009125.2
Cyprinella spiloptera	NC_008103.1
Cypselurus hiraii	NC_007403.1
Cystophora cristata	NC_008427.1
Daboia russellii	NC_011391.1
Dactyloptena orientalis	NC_024189.1
Dactyloptena peterseni	NC_003194.1
Dactyloptena tiltoni	NC_004402.1
Dactylopsila trivirgata	NC_008134.1
Dallia pectoralis	NC_004592.1
Dama dama isolate CYTO	NC_020700.1
Damaliscus lunatus	NC_023543.1
Dama mesopotamica isolate CYTO	NC_024819.1
Damaliscus pygargus	NC_020627.1
Danacetichthys galathenus	NC_003185.1
Danio dangila	NC_015525.1
Danio rerio	NC_002333.2
Dasyatis akajei	NC_021132.1
Dasyatis bennetti	NC_020352.2
Dasyurus hallucatus	NC_007630.1
Dasypus novemcinctus	NC_001821.1
Dasyatis zugei	NC_019643.1
Daubentonia madagascariensis	NC_010299.1
Decapterus macarellus	NC_026718.1
Decapterus macrosoma	NC_023458.1
Decapterus maruadsi	NC_024556.1
Deinagkistrodon acutus	NC_010223.1
Delphinus capensis	NC_012061.1
Dendrohyrax dorsalis	NC_010301.1
Dendrocygna javanica	NC_012844.1
Dendrophysa russelii	NC_017606.1
Denticeps clupeoides	NC_007889.1
Derichthys serpentinus	NC_013611.1
Dermophis mexicanus	NC_020138.1
Desmognathus fuscus	NC_006339.1
Desmodus rotundus	NC_022423.1
Desmognathus wrighti	NC_006337.1
Devario chrysotaeniatus	NC_026713.1
Devario laoensis voucher HTU20060912058	NC_026122.1
Diagramma picta	NC_009856.1
Diaphus splendidus	NC_003164.1
Diceros bicornis	NC_012682.1
Dicentrarchus labrax isolate DLmgm57	NC_026074.1
Diceratias pileatus	NC_013870.1
Dicentrarchus punctatus isolate DP4M	NC_026075.1
Dicerorhinus sumatrensis	NC_012684.1
Didelphis virginiana	NC_001610.1
Dimidiochromis compressiceps	NC_018561.1
Dinornis giganteus	NC_002672.1
Dinodon semicarinatus	NC_001945.1
Diodon holocanthus	NC_009866.1
Diploid Megalobrama amblycephala x Xenocypris davidi	NC_013994.1
Diploid Xenocypris davidi x Megalobrama amblycephala	NC_015838.1
Diploprion bifasciatum	NC_026897.1
Diplacanthopoma brachysoma	NC_004376.1
Diplotaxodon limnothrissa	NC_018556.1
Diplomystes nahuelbutaensis	NC_015823.1
Diplophos taenia	NC_002647.1
Diplometopon zarudnyi	NC_006283.1
Dipturus kwangtungensis	NC_023505.2
Diptychus maculatus voucher BCCGNS2011	NC_025650.1
Diretmus argenteus	NC_008127.1
Diretmoides veriginae	NC_008126.1
Discoglossus galganoi	NC_006690.1
Discogobio tetrabarbatus	NC_024578.1
Discogobio yunnanensis	NC_025319.1
Dissostichus eleginoides	NC_018135.1
Distoechurus pennatus	NC_008145.1
Distichodus sexfasciatus	NC_015836.1
Distoechodon tumirostris	NC_011208.1
Ditrema temminckii	NC_009060.1
Dives dives	NC_018800.1
Doederleinia berycoides	NC_009867.1
Dogania subplana	NC_002780.1
Dorcatragus megalotis isolate AWWP	NC_020701.1
Dorosoma cepedianum	NC_008107.1
Dorosoma petenense	NC_009580.1
Doryrhamphus japonicus	NC_024187.1
Draconetta xenica	NC_024185.1
Dremomys rufigenis	NC_026442.1
Drepane longimana	NC_026791.1
Drepane punctata	NC_025633.1
Dromiciops gliroides	NC_005826.1
Dromaius novaehollandiae	NC_002784.1
Dryocopus pileatus	NC_008546.1
Dugong dugon	NC_003314.1
Dupetor flavicollis	NC_024575.1
Dysalotus alcocki	NC_022482.1
Echeneis naucrates	NC_022508.1
Echinotriton andersoni	NC_017870.1
Echinosorex gymnura	NC_002808.1
Echinops telfairi	NC_002631.2
Echymipera rufescens australis	NC_007632.1
Egretta eulophotes	NC_009736.1
Egretta garzetta	NC_023981.1
Egretta sacra	NC_025920.1
Ehirava fluviatilis	NC_016717.1
Eigenmannia sp. CBM-ZF-10620	NC_004701.1
Elaphe bimaculata	NC_024743.1
Elaphodus cephalophus	NC_008749.1
Elaphe davidi	NC_025643.1
Elaphurus davidianus	NC_018358.1
Elaphe poryphyracea	NC_012770.1
Elassoma evergladei	NC_003175.1
Elassoma zonatum	NC_011388.1
Eleotris acanthopoma	NC_004415.1
Eleotris oxycephala	NC_026902.1
Elephantulus sp. VB001	NC_004921.1
Elephas maximus	NC_005129.2
Eleutheronema tetradactylum	NC_021620.1
Elopichthys bambusa	NC_024834.1
Elops hawaiensis	NC_005798.1
Elops saurus	NC_005803.1
Elseya branderhorsti voucher AHNU26080281	NC_026047.1
Emberiza aureola	NC_022150.1
Emberiza chrysophrys	NC_015233.1
Emberiza cioides	NC_024524.1
Emberiza pusilla	NC_021408.1
Emberiza rustica voucher AHHF01	NC_024924.1
Emberiza rutila	NC_024925.1
Emberiza spodocephala	NC_021445.1
Emberiza tristrami	NC_015234.1
Emeus crassus	NC_002673.1
Emmelichthys struhsakeri	NC_004407.1
Emydura subglobosa voucher AHNU26080282	NC_026048.1
Engraulis encrasicolus	NC_009581.1
Engraulis japonicus	NC_003097.1
Enhydra lutris	NC_009692.1
Enhydris plumbea	NC_010200.1
Enoplosus armatus	NC_013181.1
Enophrys diceraus	NC_022147.1
Ensatina eschscholtzii	NC_006328.1
Eopsaltria australis	NC_019665.1
Eospalax baileyi	NC_018098.1
Eospalax cansus	NC_021129.1
Eospalax rothschildi	NC_018535.1
Eothenomys chinensis	NC_013571.1
Epinephelus akaara	NC_011113.1
Epinephelus areolatus	NC_020785.1
Epinephelus awoara	NC_018773.1
Epinephelus bleekeri	NC_022848.1
Epinephelus bruneus	NC_013820.1
Epinephelus coioides	NC_011111.1
Epinephelus coioides x Epinephelus lanceolatus	NC_026464.1
Epinephelus corallicola	NC_026731.1
Epinephelus epistictus	NC_021462.1
Epinephelus fasciatomaculosus	NC_020782.1
Epinephelus fuscoguttatus	NC_020046.1
Epinephelus latifasciatus	NC_020784.1
Epinnula magistralis	NC_022505.1
Epinephelus merra	NC_022509.1
Epinephelus moara	NC_017891.1
Epinephelus quoyanus	NC_021450.1
Epinephelus septemfasciatus	NC_013829.1
Epinephelus sexfasciatus	NC_021765.1
Epinephelus stictus	NC_021133.1
Epinephelus trimaculatus	NC_021612.1
Epinephelus tukula	NC_024039.1
Episoriculus caudatus	NC_026131.1
Episoriculus fumidus	NC_003040.1
Eptatretus burgeri	NC_002807.1
Eptesicus serotinus	NC_022474.1
Epthianura albifrons	NC_019664.1
Equus asinus	NC_001788.1
Equus burchellii chapmani isolate 6381	NC_018781.1
Equus caballus	NC_001640.1
Equus grevyi	NC_020432.2
Equus hemionus	NC_016061.1
Equus hemionus kulan isolate Ehemionus	NC_018782.1
Equus kiang	NC_020433.1
Equus ovodovi isolate ACAD2304	NC_018783.1
Equus przewalskii	NC_024030.1
Equus zebra hartmannae isolate H21	NC_018780.1
Equus zebra isolate H11	NC_020476.1
Eremias argus	NC_016755.1
Eremias brenchleyi	NC_011764.1
Eremitalpa granti	NC_010304.1
Eremopsaltria mongolica	NC_025616.1
Eremias multiocellata	NC_025304.1
Eremias przewalskii	NC_025929.1
Eremias vermiculata	NC_025320.1
Eretmochelys imbricata	NC_012398.1
Erignathus barbatus	NC_008426.1
Erilepis zonifer voucher UW_153249	NC_026889.1
Erimyzon oblongus	NC_013064.1
Erinaceus europaeus	NC_002080.2
Erpetoichthys calabaricus	NC_005251.1
Erythrocebus patas	NC_021947.1
Eschrichtius robustus	NC_005270.1
Escualosa thoracata	NC_016706.1
Esomus metallicus	NC_008660.1
Esox lucius	NC_004593.1
Esox reichertii	NC_023269.1
Etheostoma radiosum	NC_005254.2
Ethmalosa fimbriata	NC_009582.1
Ethmidium maculatum	NC_016710.1
Etroplus maculatus	NC_011179.1
Etrumeus teres	NC_009583.1
Eubalaena australis	NC_006930.1
Eubalaena japonica	NC_006931.1
Eubalichthys mosaicus	NC_011953.1
Euchiloglanis kishinouyei	NC_021598.1
Eudontomyzon morii	NC_025582.1
Eudorcas rufifrons isolate AWWP5812	NC_020702.1
Eudromia elegans	NC_002772.2
Eudyptes chrysocome	NC_008138.1
Eudyptula minor	NC_004538.1
Eudynamys taitensis	NC_011709.1
Eulabeornis castaneoventris	NC_025501.1
Eulemur fulvus fulvus	NC_012766.1
Eulemur fulvus mayottensis	NC_012769.1
Eulemur macaco macaco	NC_012771.1
Eulemur mongoz	NC_010300.1
Eulemur rubriventer isolate TRA216	NC_026098.1
Eulemur rufus	NC_021948.1
Eumegistus illustris	NC_022485.1
Eumetopias jubatus	NC_004030.2
Euphagus cyanocephalus	NC_018827.1
Euphlyctis hexadactylus	NC_014584.1
Euprepiophis perlacea voucher SCUM120628	NC_024546.1
Eurycea bislineata	NC_006329.1
Eurypegasus draconis	NC_010264.1
Eurystomus orientalis	NC_011716.1
Eurypharynx pelecanoides	NC_005299.1
Eutaeniophorus sp. 033-Miya	NC_004390.1
Eutaeniophorus festivus	NC_012043.1
Euthynnus affinis	NC_025934.1
Euthynnus alletteratus	NC_004530.1
Evoxymetopon poeyi	NC_022495.1
Exocoetus volitans	NC_003184.1
Exostoma labiatum	NC_021601.1
Facciolella oxyrhyncha	NC_013621.1
Falco cherrug	NC_026715.1
Falco columbarius	NC_025579.1
Falco peregrinus	NC_000878.1
Falco sparverius	NC_008547.1
Falco tinnunculus	NC_011307.1
Fejervarya cancrivora	NC_012647.1
Fejervarya limnocharis	NC_005055.1
Felis catus	NC_001700.1
Feresa attenuata	NC_019588.1
Ficedula albicollis	NC_021621.1
Ficedula zanthopygia	NC_015802.1
Fistularia commersonii	NC_010274.1
Fistularia petimba	NC_024190.1
Formosania lacustris	NC_001727.1
Francolinus pintadeanus	NC_011817.1
Fringilla coelebs	NC_025599.1
Fringilla montifringilla voucher AHNU_A0112	NC_024048.1
Fulica atra	NC_025500.1
Fundulus diaphanus	NC_012361.1
Fundulus grandis	NC_012377.1
Fundulus heteroclitus	NC_012312.1
Fundulus olivaceus	NC_011380.1
Furcifer oustaleti	NC_008777.1
Gadopsis bispinosus	NC_024848.1
Gadopsis marmoratus	NC_024436.1
Gadus chalcogrammus	NC_004449.1
Gadus morhua	NC_002081.1
Gadus ogac	NC_012323.1
Gagata dolichonema	NC_021596.1
Galaxias gollumoides	NC_015239.1
Galaxias maculatus	NC_004594.1
Galago moholi	NC_021949.1
Galaxiella nigrostriata	NC_008448.1
Galago senegalensis	NC_012761.1
Galaxias sp. southern	NC_015240.1
Galeocerdo cuvier	NC_022193.1
Galemys pyrenaicus	NC_008156.1
Galeopterus variegatus	NC_004031.1
Gallinula chloropus	NC_015236.1
Gallus gallus	NC_001323.1
Gallus gallus bankiva	NC_007237.1
Gallus gallus gallus	NC_007236.1
Gallus gallus spadiceus	NC_007235.1
Gallus lafayetii	NC_007239.1
Gallirallus okinawae	NC_012140.1
Gallirallus philippensis	NC_025507.1
Gallus sonneratii	NC_007240.1
Gallus varius	NC_007238.1
Gambusia affinis	NC_004388.1
Gambelia wislizenii	NC_012831.1
Garrulax canorus	NC_020429.1
Garrulax cineraceus	NC_024553.1
Garra flavatra	NC_022953.1
Garrulus glandarius	NC_015810.1
Garra imberba	NC_025562.1
Garra orientalis	NC_021935.1
Garrulax perspicillatus	NC_026068.1
Garra rufa	NC_022941.1
Garra spilota	NC_022944.1
Gasterosteus aculeatus	NC_003174.1
Gasterochisma melampus voucher GM02-2319	NC_020671.1
Gasterosteus wheatlandi	NC_011570.1
Gavialis gangeticus	NC_008241.1
Gavia pacifica	NC_008139.1
Gavia stellata	NC_007007.1
Gazella bennettii isolate AWWP	NC_020703.1
Gazella cuvieri isolate CYTO	NC_020704.1
Gazella dorcas isolate AWWP	NC_020705.1
Gazella erlangeri isolate AWWP	NC_020706.1
Gazella gazella isolate AWWP	NC_020707.1
Gazella leptoceros isolate CYTO	NC_020708.1
Gazella spekei isolate AWWP	NC_020709.1
Gazella subgutturosa isolate PhC1	NC_020710.1
Gazza minuta	NC_026232.1
Gegeneophis ramaswamii	NC_006301.1
Gekko gecko	NC_007627.1
Gekko swinhonis	NC_018050.1
Gekko vittatus	NC_008772.1
Genetta servalina isolate GLC9	NC_024568.1
Genyomyrus donnyi	NC_015086.1
Genyochromis mento	NC_018562.1
Geocalamus acutus	NC_006285.1
Geococcyx californianus	NC_011711.1
Geotrypetes seraphini	NC_020155.1
Geotrygon violacea	NC_015207.1
Gerres oyena	NC_026234.1
Gigantactis vanhoeffeni	NC_013885.1
Gila conspersa	NC_013761.1
Gila robusta	NC_008105.1
Gillichthys mirabilis	NC_012906.1
Gillichthys seta	NC_012908.1
Giraffa camelopardalis angolensis	NC_012100.1
Giraffa camelopardalis isolate Waza	NC_024820.1
Girella punctata	NC_013137.1
Glandirana tientaiensis	NC_025226.1
Glaridoglanis andersonii	NC_021600.1
Glis glis	NC_001892.1
Globicephala macrorhynchus	NC_019578.2
Globicephala melas	NC_019441.1
Glossogobius circumspectus	NC_018824.1
Glossogobius olivaceus	NC_016664.1
Glossanodon semifasciatus	NC_004595.1
Gloydius blomhoffi brevicaudus	NC_011390.1
Gloydius intermedius	NC_025560.1
Gloydius saxatilis	NC_025666.1
Gloydius ussuriensis	NC_026553.1
Glyptothorax fokiensis fokiensis	NC_018769.1
Glyphis garricki	NC_023361.1
Glyphis glyphis	NC_021768.2
Glyptosternon maculatum	NC_021597.1
Glyptothorax sinensis	NC_024672.1
Glyptothorax trilineatus	NC_021608.1
Gnathopogon elongatus	NC_008649.1
Gnathonemus petersii	NC_012717.2
Gnathopogon polytaenia	NC_024837.1
Gnathopogon strigatus	NC_022189.1
Gnorimopsar chopi	NC_018795.1
Gobiobotia brevibarba	NC_014878.1
Gobio gobio	NC_008662.1
Gobiobotia intermedia	NC_022931.1
Gobiobotia macrocephala	NC_014877.1
Gobiobotia naktongensis	NC_020464.1
Gobiocypris rarus	NC_018099.1
Goniurosaurus luii voucher GL511	NC_026105.1
Gonorynchus abbreviatus	NC_011018.1
Gonorynchus greyi	NC_004702.1
Gorilla gorilla	NC_001645.1
Gorilla gorilla gorilla	NC_011120.1
Gracula religiosa	NC_015898.1
Grampus griseus	NC_012062.1
Grammistes sexlineatus	NC_024108.1
Grandisonia sechellensis	NC_023510.1
Grasseichthys gabonensis	NC_007890.1
Grundulus bogotensis voucher MPUJ 7078	NC_026195.1
Grus americana	NC_020576.1
Grus antigone	NC_020581.1
Grus canadensis	NC_020582.1
Grus carunculatus	NC_020571.1
Grus grus	NC_020577.1
Grus japonensis	NC_020575.1
Grus leucogeranus	NC_020574.1
Grus monacha	NC_020578.1
Grus nigricollis	NC_020579.1
Grus rubicunda	NC_020580.1
Grus vipio	NC_021368.1
Gudusia chapra	NC_016715.1
Gulo gulo	NC_024047.1
Gymnorhamphichthys sp. NM-2010	NC_015754.1
Gymnocephalus cernua	NC_025785.1
Gymnocypris dobula voucher ECSFRI-GYDO01	NC_021419.1
Gymnocypris eckloni	NC_019605.1
Gymnothorax kidako	NC_004417.1
Gymnomystax mexicanus	NC_018812.1
Gymnopis multiplicata	NC_020139.1
Gymnocypris namensis voucher ECSFRI-GYNA01	NC_021420.1
Gymnarchus niloticus	NC_012707.1
Gymnodiptychus pachycheilus	NC_023793.1
Gymnogobius petschiliensis	NC_008743.1
Gymnura poecilura	NC_024102.1
Gymnocypris przewalskii	NC_008661.1
Gymnocypris przewalskii ganzihonensis	NC_019604.1
Gymnosarda unicolor	NC_022496.1
Gyrinomimus sp. UW 113191	NC_012049.1
Gyrinocheilus aymonieri	NC_008672.1
Gyrinomimus myersi	NC_012050.1
Gyrinophilus porphyriticus	NC_006341.1
Haematopus ater	NC_003713.2
Haemorhous cassinii	NC_025613.1
Haemorhous mexicanus	NC_025610.1
Halcyon pileata	NC_024198.1
Halichoerus grypus	NC_001602.1
Halichoeres melanurus	NC_009066.1
Halichoeres tenuispinis	NC_011191.1
Halichoeres trimaculatus	NC_011199.1
Hapalogenys analis	NC_019646.1
Hapalemur griseus	NC_021950.1
Hapalogenys nigripinnis	NC_014404.1
Haplophryne mollis	NC_013865.1
Harengula jaguana	NC_016667.1
Harpadon microchir	NC_003161.1
Harpadon nehereus	NC_019645.1
Harriotta raleighana	NC_014292.1
Hasemania nana	NC_022724.1
Helarctos malayanus	NC_009968.1
Heleophryne regis	NC_019998.1
Helicolenus avius	NC_020349.1
Heliornis fulica	NC_025499.1
Helicolenus hilgendorfi	NC_003195.1
Heloderma suspectum	NC_008776.1
Helostoma temminkii	NC_022728.1
Hemiechinus auritus	NC_005033.1
Hemibarbus barbus	NC_008644.1
Hemidactylus bowringii voucher HB201409	NC_025938.1
Hemitheconyx caudicinctus	NC_018368.1
Hemignathus flavus	NC_025608.1
Hemidactylus frenatus	NC_012902.2
Hemiodopsis gracilis	NC_015816.1
Hemibagrus guttatus	NC_023976.1
Hemitriakis japanica	NC_026774.1
Hemitragus jayakari	NC_020621.1
Hemitragus jemlahicus	NC_020628.1
Hemibarbus labeo	NC_007785.2
Hemiculter leucisculus	NC_022929.1
Hemibarbus longirostris	NC_007784.2
Hemibagrus macropterus	NC_019592.1
Hemibarbus maculatus	NC_018534.1
Hemisus marmoratus	NC_023380.1
Hemibarbus medius	NC_024527.1
Hemignathus munroi	NC_025603.1
Hemibarbus mylodon	NC_007786.2
Hemibagrus nemurus	NC_024273.1
Hemiphaga novaeseelandiae	NC_013244.1
Hemignathus parvus	NC_025622.1
Hemigrammocypris rasborella	NC_015548.1
Hemiculterella sauvagei	NC_026693.1
Hemidactylium scutatum	NC_006342.1
Hemibagrus spilopterus	NC_023222.1
Hemignathus stejnegeri	NC_025624.1
Hemibarbus umbrifer	NC_022192.1
Hemibagrus wyckioides	NC_024278.1
Heniochus diphreutes	NC_009871.1
Henicorhina leucosticta	NC_024673.1
Henicorhynchus lineatus	NC_022950.1
Heosemys annandalii	NC_020668.1
Heosemys depressa	NC_026024.1
Hepsetus odoe	NC_015819.1
Heptranchias perlo	NC_022730.1
Herpestes javanicus	NC_006835.1
Herpele squalostoma	NC_019586.1
Herwigia kreffti	NC_013555.1
Hesperiphona vespertina	NC_025600.1
Heteronotia binoei	NC_010292.1
Heterotilapia buttikoferi	NC_023470.1
Heteropneustes fossilis	NC_015827.1
Heterodontus francisci	NC_003137.1
Heterocephalus glaber	NC_015112.1
Heteroconger hassi	NC_013629.1
Heteromycteris japonicus	NC_024921.1
Heterotis niloticus	NC_015081.1
Heterodontus zebra	NC_021615.1
Hexagrammos agrammus	NC_021459.1
Hexanchus griseus	NC_022732.1
Hexagrammos lagocephalus isolate AB-3F	NC_026888.1
Hexaprotodon liberiensis isolate CYTO	NC_020697.1
Hexanchus nakamurai	NC_022733.1
Himantolophus albinares	NC_013867.1
Himantura gerrardi	NC_026208.1
Himantura granulata	NC_023525.1
Himantolophus groenlandicus	NC_013868.1
Himantura microphthalma	NC_026285.1
Himatione sanguinea	NC_025602.1
Hiodon alosoides	NC_005145.1
Hiodon tergisus	NC_015082.1
Hippopotamus amphibius	NC_000889.1
Hippocamelus antisensis isolate MRGHa9	NC_020711.1
Hipposideros armiger	NC_018540.1
Hippocampus barbouri	NC_024536.1
Hippocampus comes	NC_020336.1
Hippotragus equinus isolate B8-6	NC_020712.1
Hippocampus erectus	NC_022722.1
Hippoglossus hippoglossus	NC_009709.1
Hippocampus histrix	NC_021454.1
Hippocampus ingens	NC_024530.1
Hippocampus kuda	NC_010272.1
Hippotragus niger isolate ZA4143	NC_020713.1
Hippoglossus stenolepis	NC_009710.1
Hippocampus trimaculatus	NC_021107.1
Histiopterus typus	NC_015786.1
Holacanthus clarionensis	NC_026453.1
Homaloptera leonardi	NC_008673.1
Homatula potanini	NC_025321.1
Homatula variegatus	NC_020095.1
Homo sp. Altai	NC_013993.1
Homo heidelbergensis	NC_023100.1
Homo sapiens	NC_012920.1
Homo sapiens neanderthalensis	NC_011137.1
Hongeo koreana	NC_021963.1
Hoplolatilus cuniculus	NC_024197.1
Hoplostethus japonicus	NC_003187.1
Hoplunnis punctata	NC_013623.1
Hoplobatrachus rugulosus	NC_019615.1
Hoplobatrachus tigerinus	NC_014581.1
Horadandia atukorali	NC_015544.1
Howella brodiei	NC_024852.1
Hucho bleekeri	NC_015995.1
Hucho hucho	NC_025589.1
Hucho taimen	NC_016426.1
Huso dauricus	NC_023837.1
Huso huso	NC_005252.1
Hyaena hyaena isolate Cerza	NC_020669.1
Hydrosaurus amboinensis	NC_014178.1
Hydromantes brunus	NC_006345.1
Hydropotes inermis	NC_011821.1
Hydropotes inermis argyropus	NC_018032.1
Hydrolagus lemures	NC_014290.1
Hydrurga leptonyx	NC_008425.1
Hydrolycus scomberoides	NC_015813.1
Hyemoschus aquaticus isolate GLC16	NC_020714.1
Hyla annectans	NC_025309.1
Hyla chinensis	NC_006403.1
Hylarana guentheri	NC_024748.1
Hyla japonica	NC_010232.1
Hyla tsinlingensis voucher HTSIN20141129	NC_026524.1
Hyliota flavigaster voucher FMNH 440798	NC_024868.1
Hylobates agilis	NC_014042.1
Hylobates lar	NC_002082.1
Hylopetes phayrei	NC_026443.1
Hylobates pileatus	NC_014045.1
Hylomys suillus	NC_010298.1
Hymenochirus boettgeri	NC_015615.1
Hynobius amjiensis	NC_008076.1
Hynobius arisanensis	NC_009335.1
Hynobius chinensis	NC_008088.1
Hynobius formosanus	NC_008084.1
Hynobius guabangshanensis	NC_013762.1
Hynobius kimurae voucher CIB-XM3136	NC_026032.1
Hynobius leechii	NC_008079.1
Hynobius maoershanensis	NC_023789.1
Hynobius nebulosus voucher CIB-XM3140	NC_020650.1
Hynobius nigrescens voucher CIB-XM3142	NC_026033.1
Hynobius quelpaertensis	NC_010224.1
Hynobius yangi	NC_013825.1
Hynobius yiwuensis voucher CIB-XM2843	NC_020649.1
Hyperoodon ampullatus	NC_005273.1
Hyperoglyphe japonica	NC_023078.1
Hyperolius marmoratus	NC_023381.1
Hypentelium nigricans	NC_008676.1
Hyperlophus vittatus	NC_016671.1
Hypoptychus dybowskii	NC_004400.1
Hypoplectrus gemma	NC_013832.1
Hyporhamphus intermedius isolate JXZ-1	NC_026467.1
Hypophthalmichthys molitrix	NC_010156.1
Hypomesus nipponensis	NC_015242.1
Hypophthalmichthys nobilis	NC_010194.1
Hyporthodus octofasciatus	NC_020047.1
Hypomesus olidus	NC_026566.1
Hypostomus plecostomus	NC_025584.1
Hypogeophis rostratus	NC_020140.1
Hyporhamphus sajori	NC_011173.1
Hypoatherina tsurugae	NC_004386.1
Hypsiglena sp. DGM2008	NC_013982.1
Hypsiglena chlorophaea chlorophaea	NC_013977.1
Hypsiglena chlorophaea deserticola	NC_013989.1
Hypsiglena jani texana	NC_013975.1
Hypsiglena ochrorhyncha klauberi	NC_013984.1
Hypsiglena ochrorhyncha nuchalata	NC_013983.1
Hypsiglena ochrorhyncha ochrorhyncha	NC_013980.1
Hypsiglena slevini	NC_013987.1
Hypselecara temporalis	NC_011168.1
Hypsiglena torquata	NC_013992.1
Hypsiglena unaocularus isolate DGM2285 voucher IBUNAM_28127	NC_024164.1
Ichthyborus sp. NM-2010	NC_015752.1
Ichthyophis bannanicus	NC_006404.1
Ichthyophis bombayensis	NC_023511.1
Ichthyomyzon fossor	NC_025552.1
Ichthyophis glutinosus	NC_006302.1
Ichthyoelephas longirostris voucher Ilong-UNAL-001	NC_025950.1
Ichthyaetus relictus	NC_023777.1
Ichthyomyzon unicuspis	NC_025553.1
Ictalurus punctatus	NC_003489.1
Ictiobus bubalus	NC_013071.1
Ictiobus cyprinellus	NC_026528.1
Iguana iguana	NC_002793.1
Ijimaia dofleini	NC_003179.1
Ilisha africana	NC_009584.1
Ilisha elongata	NC_009585.1
Ilyophis brunneus	NC_013634.1
Imantodes cenchoa	NC_013988.1
Indotestudo elongata	NC_007695.1
Indotestudo forstenii	NC_007696.1
Indotyphlus maharashtraensis	NC_023512.1
Indostomus paradoxus	NC_004401.1
Indri indri isolate TANDRA4.18	NC_026095.1
Inia geoffrensis	NC_005276.1
Ischikauia steenackeri	NC_008667.1
Iso hawaiiensis	NC_011178.1
Isoodon macrourus	NC_002746.1
Istiophorus albicans	NC_022478.1
Istiophorus platypterus	NC_012676.1
Isurus oxyrinchus	NC_022691.1
Isurus paucus	NC_024101.1
Ithaginis cruentus	NC_018033.1
Ixobrychus cinnamomeus	NC_015077.1
Ixobrychus eurhythmus	NC_025924.1
Ixobrychus sinensis	NC_025925.1
Jacana jacana voucher STRI_BC4055	NC_024069.1
Jacana spinosa voucher STRI_BC3332	NC_024068.1
Jaculus jaculus	NC_005314.1
Jenkinsia sp. CL54	NC_015076.1
Jenkinsia lamprotaenia	NC_006917.1
Jinshaia abbreviata voucher IHCAS0301073	NC_024606.1
Jinshaia sinensis	NC_024598.1
Johnius belangerii	NC_022464.1
Johnius grypotus	NC_021130.1
Jordanella floridae	NC_011387.1
Kali indica	NC_022488.1
Kaloula borealis	NC_020044.1
Kaloula pulchra	NC_006405.1
Kareius bicoloratus	NC_003176.1
Katsuwonus pelamis	NC_005316.1
Kaupichthys hyoproroides	NC_013607.1
Kentrocapros aculeatus	NC_009864.1
Kinosternon leucostomum	NC_014577.1
Kinyongia fischeri	NC_012465.1
Kneria sp. SL-2004	NC_007882.1
Kobus ellipsiprymnus isolate Niger	NC_020715.1
Kobus leche	NC_018603.1
Kogia breviceps	NC_005272.1
Konosirus punctatus	NC_016694.1
Koreocobitis naktongensis	NC_015798.1
Koreocobitis rotundicaudata	NC_018755.1
Kryptolebias marmoratus	NC_003290.1
Kuhlia mugil	NC_013142.1
Kurtus gulliveri	NC_022477.1
Kyphosus cinerascens	NC_013138.1
Labeo angra	NC_022945.1
Labeo bata	NC_015193.1
Labeo batesii	NC_008656.1
Labeo calbasu	NC_017614.1
Labeo chrysophekadion	NC_022942.1
Labeo cyclorhynchus	NC_022949.1
Labeo fimbriatus	NC_026217.1
Labeo lineatus	NC_022956.1
Labeo pierrei	NC_022943.1
Labeo rohita	NC_017608.1
Labeo senegalensis	NC_008657.1
Labichthys carinatus	NC_013626.2
Labiobarbus leptocheilus	NC_022954.1
Labiobarbus lineatus	NC_022955.1
Labiobarbus ocellatus	NC_022947.1
Labracoglossa argentiventris	NC_013139.1
Labracinus cyclophthalmus	NC_009054.1
Lacerta agilis	NC_021766.1
Lacerta viridis viridis	NC_008328.1
Lactoria diaphana	NC_011330.1
Ladislavia taczanowskii	NC_024634.1
Laeops lanceolata	NC_024951.1
Lagenorhynchus albirostris	NC_005278.1
Lagostrophus fasciatus	NC_008447.1
Lagorchestes hirsutus	NC_008136.1
Lagocephalus laevigatus	NC_015345.1
Lagocephalus lagocephalus	NC_015343.1
Lagothrix lagotricha	NC_021951.1
Lagocephalus lunaris	NC_013360.1
Lagocephalus sceleratus	NC_015340.1
Lagocephalus spadiceus	NC_026194.1
Lagocephalus suezensis	NC_026229.1
Lagocephalus wheeleri	NC_011637.1
Lama glama	NC_012102.1
Lama guanicoe	NC_011822.1
Lama pacos	NC_002504.1
Lamna ditropis	NC_024269.1
Lampetra aepyptera	NC_026917.1
Lampetra appendix	NC_025583.1
Lampadena atlantica	NC_020151.1
Lampetra fluviatilis	NC_001131.1
Lampris guttatus	NC_003165.1
Lamprogrammus niger	NC_004378.1
Lanius tephronotus	NC_021105.1
Larimichthys crocea	NC_011710.1
Larimichthys polyactis	NC_013754.1
Larus brunnicephalus haplogroup A	NC_018548.1
Larus crassirostris	NC_025556.1
Larus dominicanus	NC_007006.1
Lasiurus borealis	NC_016873.1
Lasiopodomys mandarinus	NC_025283.1
Lates calcarifer	NC_007439.1
Lateolabrax maculatus	NC_018045.1
Latimeria chalumnae	NC_001804.1
Latimeria menadoensis	NC_006921.2
Lebiasina astrigata	NC_015750.1
Lechriodus melanopyga	NC_019999.1
Lefua echigonia	NC_004696.1
Leggadina lakedownensis	NC_014696.1
Leiopelma archeyi	NC_014691.1
Leiothrix argentauris	NC_015114.1
Leiolepis boehmei	NC_025956.1
Leiocassis crassilabris	NC_021394.1
Leiolepis guttata	NC_014179.1
Leiocassis longirostris	NC_014586.1
Leiothrix lutea	NC_020427.1
Leiocephalus personatus	NC_012834.1
Leiolepis reevesii voucher SY3	NC_024179.1
Lemur catta	NC_004025.1
Leontopithecus rosalia	NC_021952.1
Leopoldamys edwardsi	NC_025670.1
Lepidophyma flavimaculatum	NC_008775.1
Lepilemur hubbardorum	NC_014453.1
Lepidodactylus lugubris isolate Llug1	NC_025782.1
Lepisosteus oculatus	NC_004744.1
Lepidochelys olivacea	NC_017839.1
Lepidoblepharon ophthalmolepis	NC_024952.1
Lepisosteus osseus	NC_008104.1
Lepidosiren paradoxa	NC_003342.1
Lepilemur ruficaudatus	NC_021953.1
Lepisosteus spatula	NC_008131.1
Lepomis cyanellus	NC_020359.1
Lepomis macrochirus	NC_015984.2
Leporinus piavussu	NC_025767.1
Leptochilichthys agassizii	NC_011006.1
Leptobrachium boringii voucher SCUM120630	NC_024427.1
Leptobotia elongata	NC_018764.1
Lepturichthys fimbriata	NC_024609.1
Leptobarbus hoevenii	NC_015528.1
Leptoderma lubricum	NC_013557.1
Leptoderma macrophthalmum	NC_015100.1
Leptobotia mantschurica	NC_008677.1
Leptobotia microphthalma	NC_024049.1
Leptolalax oshanensis	NC_020610.1
Leptoderma retropinna	NC_013559.1
Leptobotia rubrilabris	NC_022851.1
Leptodeira septentrionalis polysticta	NC_013990.1
Leptobotia taeniops	NC_026130.1
Leptocephalus sp. type II larva Smith 1989	NC_013615.1
Leptotila verreauxi	NC_015190.1
Leptonychotes weddellii	NC_008424.1
Lepus americanus haplotype ame	NC_024043.1
Lepus capensis	NC_015841.1
Lepus coreanus	NC_024259.1
Lepus europaeus	NC_004028.1
Lepus granatensis haplotype gra_int	NC_024042.1
Lepus hainanus	NC_025902.1
Lepus sinensis	NC_025316.1
Lepus timidus haplotype tim	NC_024040.1
Lepus tolai	NC_025748.1
Lepus townsendii haplotype tow	NC_024041.1
Lethenteron camtschaticum	NC_020465.1
Lethrinus obsoletus	NC_009855.1
Lethenteron reissneri	NC_014270.1
Leucosticte arctoa	NC_025615.1
Leuciscus baicalensis	NC_024528.1
Leucosticte brandti	NC_025604.1
Leucaspius delineatus	NC_020357.1
Leucoraja erinacea	NC_016429.1
Leuciscus waleckii	NC_018825.1
Lewinia muelleri	NC_025502.1
Liachirus melanospilos	NC_023539.1
Limnonectes bannaensis	NC_012837.1
Limnonectes fujianensis	NC_007440.1
Liobagrus anguillicauda	NC_021602.1
Liobagrus kingi	NC_020337.1
Liobagrus marginatoides	NC_021122.1
Liobagrus marginatus	NC_022923.1
Liobagrus nigricauda	NC_021407.1
Liobagrus obesus	NC_008232.1
Lipolagus ochotensis	NC_004591.1
Lipotes vexillifer	NC_007629.1
Lissemys punctata	NC_012414.1
Lissemys scutata	NC_025494.1
Litocranius walleri isolate AWWP	NC_020716.1
Liua shihi	NC_008078.1
Liua tsinpaensis	NC_008081.1
Liza affinis	NC_017887.1
Liza haematocheila	NC_024531.1
Lobodon carcinophaga	NC_008423.1
Lobotes surinamensis	NC_026233.1
Lophiosilurus alexandri	NC_026845.1
Lophius americanus	NC_004380.1
Lophocebus aterrimus	NC_021954.1
Lophiodes caulinaris	NC_013872.1
Lophura ignita	NC_010781.1
Lophophorus lhuysii	NC_013979.1
Lophius litulon	NC_023828.1
Lophura nycthemera	NC_012895.1
Lophiogobius ocellicauda	NC_020783.1
Lophophorus sclateri	NC_020589.1
Lophiomus setigerus	NC_008125.1
Lophostoma silvicolum	NC_022424.1
Lophura swinhoii	NC_023779.1
Loris lydekkerianus	NC_021955.1
Loris tardigradus	NC_012763.1
Lota lota	NC_004379.1
Loxioides bailleui	NC_025626.1
Loxia curvirostra	NC_025623.1
Loxodonta africana	NC_000934.1
Loxops caeruleirostris	NC_025605.1
Loxops coccineus	NC_025612.1
Loxodonta cyclotis isolate Coco	NC_020759.1
Loxops mana	NC_025598.1
Luciosoma bleekeri	NC_015541.1
Luciobarbus capito	NC_020338.1
Luciogobius platycephalus	NC_019811.1
Luetkenotyphlus brasiliensis	NC_023513.1
Luscinia calliope	NC_015074.1
Luscinia cyanura	NC_026067.1
Lutjanus argentimaculatus	NC_016661.1
Lutjanus bengalensis	NC_011275.1
Lutjanus johnii	NC_024572.1
Lutjanus kasmira	NC_011578.1
Lutjanus malabaricus	NC_012736.1
Lutjanus rivulatus	NC_009869.1
Lutjanus russellii	NC_010963.1
Lutjanus sebae	NC_012737.1
Lutra lutra	NC_011358.1
Luvarus imperialis	NC_009851.1
Lycengraulis grossidens	NC_014279.1
Lyciasalamandra atifi	NC_002756.1
Lycothrissa crocodilus	NC_014277.1
Lycodon rufozonatus	NC_024559.1
Lycodes toyamensis	NC_004409.1
Lynx rufus	NC_014456.1
Lyrurus tetrix	NC_024554.1
Macaca arctoides	NC_025201.1
Macaca assamensis	NC_023795.1
Macaca fascicularis	NC_012670.1
Macaca fuscata	NC_025513.1
Macaca mulatta	NC_005943.1
Macaca nigra	NC_026120.1
Macaca silenus	NC_025221.1
Macaca sylvanus	NC_002764.1
Macaca thibetana	NC_011519.1
Macaca tonkeana	NC_025222.1
Maccullochella peeli	NC_023807.1
Macquaria ambigua	NC_024849.1
Macquaria australasica	NC_023383.1
Macroagelaius imthurni	NC_018810.1
Macrotis lagotis	NC_006520.1
Macrochirichthys macrochirus	NC_015551.1
Macropodus ocellatus	NC_024753.1
Macropodus opercularis	NC_025932.1
Macroscelides proboscideus	NC_004026.1
Macropus robustus	NC_001794.1
Macroramphosus scolopax	NC_010265.1
Macrochelys temminckii	NC_009260.1
Macrorhamphosodes uradoi	NC_009860.1
Madoqua kirkii isolate SUN	NC_020717.1
Madoqua saltiana isolate AWWP	NC_020718.1
Makaira indica	NC_012675.1
Makaira mazara	NC_012680.1
Malapterurus electricus	NC_015833.1
Malacochersus tornieri	NC_007700.1
Mallotus villosus	NC_015244.1
Malurus melanocephalus voucher AMNH Lab1109	NC_024873.1
Mammut americanum	NC_009574.1
Mammuthus columbi	NC_015529.1
Mammuthus primigenius	NC_007596.2
Mandrillus sphinx	NC_021956.1
Manis javanica isolate T298	NC_026781.1
Manis pentadactyla	NC_016008.1
Manis temminckii	NC_025769.1
Manis tetradactyla	NC_004027.1
Manis tricuspis isolate GLC14	NC_026780.1
Manouria emys	NC_007693.1
Manouria impressa	NC_011815.1
Mantella madagascariensis	NC_007888.1
Marcusenius senegalensis	NC_015090.1
Marilyna darwinii	NC_015351.1
Marmota himalayana	NC_018367.1
Martes americana voucher ROM116315	NC_020642.1
Martes flavigula	NC_012141.1
Martes foina voucher YP6135	NC_020643.1
Martes martes	NC_021749.1
Martes melampus	NC_009678.1
Martes pennanti isolate MP41	NC_020664.1
Martes zibellina	NC_011579.1
Mastacembelus armatus	NC_023977.1
Mastacembelus favus	NC_003193.1
Masturus lanceolatus	NC_005837.1
Maulisia mauli	NC_011007.1
Mauremys annamensis	NC_017875.1
Mauremys japonica	NC_016951.1
Mauremys megalocephala	NC_015101.1
Mauremys mutica	NC_009330.1
Mauremys reevesii	NC_016681.1
Mauremys sinensis	NC_016685.1
Mazama americana isolate MAZ9472	NC_020719.1
Mazama gouazoupira isolate MRGsp2	NC_020720.1
Mazama nemorivaga isolate MRGMa36	NC_024812.1
Mazama rufina isolate MRGMr4	NC_020721.1
Mecistops cataphractus	NC_010639.1
Megalobrama amblycephala	NC_010341.1
Megalobrama amblycephala x Ancherythroculter nigrocauda	NC_024623.1
Megalobrama amblycephala x Megalobrama hoffmanni	NC_026118.1
Megalobrama amblycephala x Parabramis pekinensis	NC_023534.1
Megalops atlanticus	NC_005804.1
Megalaspis cordyla	NC_025565.1
Megalops cyprinoides	NC_005799.1
Megaladapis edwardsi	NC_026088.1
Megaptera novaeangliae	NC_006927.1
Megachasma pelagios	NC_021442.1
Megalobrama pellegrini	NC_026458.1
Megalobrama skolkovii	NC_024422.1
Megalobrama terminalis	NC_018816.1
Melanogrammus aeglefinus	NC_007396.1
Melanocetus johnsoni	NC_013866.1
Melanotaenia lacustris	NC_004385.1
Melanocetus murrayi	NC_004384.1
Melanotaenia parkinsoni	NC_026904.1
Melamprosops phaeosoma	NC_025617.1
Meles anakuma	NC_009677.1
Meleagris gallopavo	NC_010195.2
Meles meles	NC_011125.1
Melichthys vidua	NC_011937.1
Melogale moschata voucher YP6128	NC_020644.1
Melopsittacus undulatus	NC_009134.1
Melursus ursinus	NC_009970.1
Menidia menidia	NC_011174.1
Menura novaehollandiae	NC_007883.1
Mephitis mephitis voucher YP2994	NC_020648.1
Mergus squamatus	NC_016723.1
Meriones unguiculatus	NC_023263.1
Merlangius merlangus	NC_007395.1
Merluccius merluccius	NC_015120.1
Mesocricetus auratus	NC_013276.1
Mesoplodon densirostris isolate SWFSC ID z000410	NC_021974.1
Mesoplodon europaeus isolate SWFSC ID z0002698	NC_021434.1
Mesoplodon grayi voucher Mgr159	NC_023830.1
Mesocottus haitej	NC_022181.1
Metachirus nudicaudatus	NC_006516.1
Metahomaloptera omeiensis	NC_025297.1
Metzia formosae	NC_022458.1
Metzia longinasus	NC_024729.1
Metzia mesembrinum	NC_023797.1
Meuschenia hippocrepis	NC_011956.1
Micralestes sp. NM-2010	NC_015753.1
Microcaecilia sp. PZ-2009	NC_020141.1
Microphysogobio alticorpus	NC_021451.1
Microphis brachyurus	NC_010273.1
Microphysogobio brevirostris	NC_022704.1
Microthrissa congica	NC_016695.1
Microcaecilia dermatophaga	NC_023514.1
Micropterus dolomieu	NC_011361.1
Micropterus floridanus	NC_014689.1
Microtus fortis calamorum	NC_015243.1
Microtus fortis fortis	NC_015241.1
Microphysogobio fukiensis	NC_024930.1
Micrurus fulvius	NC_013481.1
Micrastur gilvicollis	NC_008548.1
Microhyla heymonsi	NC_006406.1
Microtus kikuchii	NC_003041.1
Microphysogobio koreensis	NC_014880.1
Microdevario kubotai	NC_024201.1
Microtus levis	NC_008064.1
Microphysogobio longidorsalis	NC_022191.1
Micronycteris megalotis	NC_022419.1
Microdevario nana	NC_015546.1
Microhyla okinavensis	NC_010233.1
Microhyla ornata	NC_009422.1
Micromesistius poutassou	NC_015102.1
Microhyla pulchra	NC_024547.1
Microthrissa royauxi	NC_016683.1
Micropterus salmoides	NC_008106.1
Micropterus salmoides salmoides	NC_014686.1
Microcanthus strigatus	NC_013182.1
Micropercops swinhonis	NC_021763.1
Microphysogobio tafangensis	NC_023461.1
Microcaecilia unicolor	NC_023515.1
Miichthys miiuy	NC_014351.1
Minytrema melanops	NC_008113.1
Mionectes oleagineus voucher MJM2008	NC_024682.1
Mirounga leonina	NC_008422.1
Misgurnus anguillicaudatus	NC_011209.1
Misgurnus bipartitus	NC_022854.1
Misgurnus mohoity	NC_022712.1
Misgurnus nikolskyi	NC_008678.1
Mitsukurina owstoni	NC_011825.1
Mobula eregoodootenkee	NC_025954.1
Mobula japanica	NC_018784.1
Mogera wogura	NC_005035.1
Mogurnda adspersa	NC_024058.1
Mola mola	NC_005836.1
Molothrus aeneus	NC_018806.1
Molothrus badius	NC_018811.1
Monacanthus chinensis	NC_011925.1
Monachus schauinslandi	NC_008421.1
Monopterus albus	NC_003192.1
Monodactylus argenteus	NC_009858.1
Monotrete cochinchinensis	NC_015366.1
Monodelphis domestica	NC_006299.1
Monotaxis grandoculis	NC_010957.1
Monocentris japonicus	NC_004392.1
Monognathus jesperseni	NC_013612.1
Monotrete leiurus	NC_022940.1
Monodon monoceros	NC_005279.1
Montifringilla adamsi	NC_025913.1
Montifringilla nivalis	NC_025911.1
Montifringilla ruficollis	NC_022815.1
Montifringilla taczanowskii	NC_025914.1
Moolgarda cunnesius	NC_017902.2
Moringua edwardsi	NC_013622.1
Moringua microchir	NC_013602.1
Morone saxatilis	NC_014353.1
Moschus anhuiensis	NC_020017.1
Moschus berezovskii	NC_012694.1
Moschus chrysogaster	NC_020093.1
Moschus moschiferus	NC_013753.1
Moxostoma congestum	NC_013074.1
Moxostoma poecilurum	NC_008674.1
Mugilogobius abei	NC_023353.1
Mugil cephalus	NC_003182.1
Mugilogobius chulae	NC_026519.1
Mugil curema	NC_017889.1
Mulloidichthys vanicolensis	NC_024188.1
Muntiacus crinifrons	NC_004577.1
Muntiacus muntjak	NC_004563.1
Muntiacus reevesi	NC_004069.1
Muntiacus reevesi micrurus	NC_008491.1
Muntiacus vuquangensis	NC_016920.1
Muraenesox bagio	NC_013614.1
Murina leucogaster	NC_025949.1
Murina ussuriensis	NC_021119.1
Mus caroli isolate R5231	NC_025268.1
Mus cervicolor isolate R4864	NC_025269.1
Mus cookii isolate R5155	NC_025270.1
Mus fragilicauda isolate R5125	NC_025287.1
Mus musculus	NC_005089.1
Mus musculus castaneus	NC_012387.1
Mus musculus domesticus	NC_006914.1
Mus musculus molossinus	NC_006915.1
Mus musculus musculus	NC_010339.1
Mus spretus	NC_025952.1
Mus terricolor	NC_010650.1
Mustela altaica	NC_021751.1
Mustela erminea	NC_025516.1
Mustela frenata voucher ROM101452	NC_020640.1
Mustelus griseus	NC_023527.1
Mustela kathiah voucher YP6126	NC_023210.1
Mustelus manazo	NC_000890.1
Mustela nigripes	NC_024942.1
Mustela nivalis voucher YP1	NC_020639.1
Mustela putorius voucher ROM117143	NC_020638.1
Mustela sibirica voucher YP6136	NC_020637.1
Myctophum affine	NC_003163.1
Myleus sp. NM-2010	NC_015751.1
Mylocheilus caurinus	NC_013763.1
Mylopharyngodon piceus	NC_011141.1
Myodes glareolus	NC_024538.1
Myodes regulus	NC_016427.1
Myomyrus macrops	NC_015089.1
Myospalax aspalax	NC_026915.1
Myospalax psilurus	NC_026034.1
Myotis brandtii	NC_025308.1
Myotis davidii	NC_025568.1
Myotis formosus	NC_015828.1
Myotis ikonnikovi	NC_022698.1
Myotis macrodactylus	NC_022694.1
Myripristis berndti	NC_003189.1
Myrichthys maculosus	NC_013635.1
Myrmecobius fasciatus	NC_011949.1
Myroconger compressus	NC_013631.1
Mystacoleucus marginatus	NC_023106.1
Mystus rhegma	NC_023223.1
Mystacina tuberculata	NC_006925.1
Myxine glutinosa	NC_002639.1
Myxocyprinus asiaticus	NC_006401.1
Myxus capensis	NC_017892.1
Naemorhedus baileyi isolate 104487	NC_020722.1
Naemorhedus caudatus	NC_013751.1
Naemorhedus goral	NC_021381.1
Naemorhedus griseus isolate T260	NC_020723.1
Naja atra	NC_011389.1
Naja naja	NC_010225.1
Nandinia binotata isolate GLC8	NC_024567.1
Nanger dama isolate CYTO	NC_020724.1
Nanger granti isolate PhC19	NC_020725.1
Nanger soemmerringii isolate AWWP	NC_020726.1
Nannoperca australis	NC_015542.1
Nannospalax ehrenbergi	NC_005315.1
Nannospalax galili isolate 575	NC_020754.1
Nannospalax golani isolate 623	NC_020757.1
Nannospalax judaei isolate ANZA	NC_020755.1
Nannoperca obscura	NC_015545.1
Nannoperca variegata	NC_024851.1
Nanorana parkeri	NC_026789.1
Nanorana pleskei	NC_016119.1
Nanorana taihangnica	NC_024272.1
Nansenia ardesiaca	NC_004596.1
Narcine entemedor	NC_025512.1
Narcetes erimelas	NC_011008.1
Narcetes stomias	NC_013560.1
Nasalis larvatus	NC_008216.1
Naso lopezi	NC_009853.1
Nasua nasua voucher ROM108237	NC_020647.1
Natator depressa haplogroup Au X	NC_018550.1
Natural gynogenetic Carassius auratus red var.	NC_012980.1
Necturus beyeri	NC_023341.1
Nectogale elegans	NC_023351.1
Nelusetta ayraudi	NC_011921.1
Nematalosa come	NC_021447.1
Nematalosa japonica	NC_009586.1
Nematalosa nasus	NC_023824.1
Nemipterus japonicus	NC_023972.1
Nemichthys scolopaceus	NC_013620.1
Neoachiropsetta milfordi	NC_024953.1
Neoceratodus forsteri	NC_003127.1
Neocyttus rhomboidalis	NC_004399.1
Neoceratias spinifer	NC_013864.1
Neodon irene	NC_016055.1
Neofelis nebulosa	NC_008450.1
Neolamprologus brichardi	NC_009062.1
Neolissochilus hexagonolepis	NC_026106.1
[truncated: 1,346 more rows]
